# Supplementary material for: Single and double activation of acetone by isolobal B[triple bond, length as m-dash]N and B[triple bond, length as m-dash]B triple bonds
Source: Chem Sci. 2018 Apr 30;9(24):5354–9. doi: 10.1039/c8sc01249k (PMC6009441; doi:10.1039/c8sc01249k)
Supplement: Supplementary file 2 [file SC-009-C8SC01249K-s002.cif]

# Electronic Supplementary Material (ESI) for Chemical Science.
# This journal is © The Royal Society of Chemistry 2018

####################################################################### 
# 
# This file contains crystal structure data downloaded from the 
# Cambridge Structural Database (CSD) hosted by the Cambridge 
# Crystallographic Data Centre (CCDC).
# 
# Full information about CCDC data access policies and citation 
# guidelines are available at http://www.ccdc.cam.ac.uk/access/V1 
# 
# Audit and citation data items may have been added by the CCDC. 
# Please retain this information to preserve the provenance of 
# this file and to allow appropriate attribution of the data. 
# 
#######################################################################

data_test_a
_database_code_depnum_ccdc_archive 'CCDC 1830168'
_audit_update_record             
;
2018-03-15 deposited with the CCDC.
2018-04-30 downloaded from the CCDC.
;


_audit_creation_method           SHELXL-2014/7
_shelx_SHELXL_version_number     2014/7
_chemical_name_systematic        ?
_chemical_name_common            ?
_chemical_melting_point          ?
_chemical_formula_moiety         'C48 H57 B N2 O'
_chemical_formula_sum            'C48 H57 B N2 O'
_chemical_formula_weight         688.76

loop_
_atom_type_symbol
_atom_type_description
_atom_type_scat_dispersion_real
_atom_type_scat_dispersion_imag
_atom_type_scat_source
C C 0.0033 0.0016 'International Tables Vol C Tables 4.2.6.8 and 6.1.1.4'
H H 0.0000 0.0000 'International Tables Vol C Tables 4.2.6.8 and 6.1.1.4'
B B 0.0013 0.0007 'International Tables Vol C Tables 4.2.6.8 and 6.1.1.4'
N N 0.0061 0.0033 'International Tables Vol C Tables 4.2.6.8 and 6.1.1.4'
O O 0.0106 0.0060 'International Tables Vol C Tables 4.2.6.8 and 6.1.1.4'

_space_group_crystal_system      triclinic
_space_group_IT_number           2
_space_group_name_H-M_alt        'P -1'
_space_group_name_Hall           '-P 1'

_shelx_space_group_comment       
;
The symmetry employed for this shelxl refinement is uniquely defined
by the following loop, which should always be used as a source of
symmetry information in preference to the above space-group names.
They are only intended as comments.
;

loop_
_space_group_symop_operation_xyz
'x, y, z'
'-x, -y, -z'

_cell_length_a                   12.799(2)
_cell_length_b                   13.808(2)
_cell_length_c                   13.844(2)
_cell_angle_alpha                64.938(4)
_cell_angle_beta                 70.414(4)
_cell_angle_gamma                66.334(4)
_cell_volume                     1989.2(6)
_cell_formula_units_Z            2
_cell_measurement_temperature    100(2)
_cell_measurement_reflns_used    8921
_cell_measurement_theta_min      2.17
_cell_measurement_theta_max      27.95


_exptl_special_details           
;
The crystal was immersed in a film of perfluoropolyether oil, mounted on a 
polyimide microloop (MicroMounts of MiTeGen) and transferred to stream of cold 
nitrogen (Oxford Cryostream 700).
;
_exptl_crystal_description       block
_exptl_crystal_colour            colourless
_exptl_crystal_density_meas      ?
_exptl_crystal_density_method    ?
_exptl_crystal_density_diffrn    1.150
_exptl_crystal_F_000             744
_exptl_transmission_factor_min   ?
_exptl_transmission_factor_max   ?
_exptl_crystal_size_max          0.255
_exptl_crystal_size_mid          0.108
_exptl_crystal_size_min          0.101
_exptl_absorpt_coefficient_mu    0.067
_shelx_estimated_absorpt_T_min   ?
_shelx_estimated_absorpt_T_max   ?
_exptl_absorpt_correction_type   multi-scan
_exptl_absorpt_correction_T_min  0.6833
_exptl_absorpt_correction_T_max  0.7454
_exptl_absorpt_process_details   'SadAbs 2014/5 (Bruker AXS)'
_exptl_absorpt_special_details   ?
_diffrn_ambient_temperature      100(2)
_diffrn_radiation_wavelength     0.71073
_diffrn_radiation_type           MoK\a
_diffrn_radiation_monochromator  'multi-layer mirror'
_diffrn_source                   'rotating-anode (Nonius FR-591)'
_diffrn_measurement_device_type  'Bruker X8-APEX II'
_diffrn_measurement_method       '\f and \w scans'
_diffrn_detector                 'CCD area detector (Apex2)'
_diffrn_detector_area_resol_mean 8.333
_diffrn_reflns_number            53613
_diffrn_reflns_av_unetI/netI     0.0518
_diffrn_reflns_av_R_equivalents  0.0686
_diffrn_reflns_limit_h_min       -15
_diffrn_reflns_limit_h_max       15
_diffrn_reflns_limit_k_min       -17
_diffrn_reflns_limit_k_max       17
_diffrn_reflns_limit_l_min       -15
_diffrn_reflns_limit_l_max       17
_diffrn_reflns_theta_min         1.657
_diffrn_reflns_theta_max         26.372
_diffrn_reflns_theta_full        26.000
_diffrn_measured_fraction_theta_max 1.000
_diffrn_measured_fraction_theta_full 1.000
_diffrn_reflns_Laue_measured_fraction_max 1.000
_diffrn_reflns_Laue_measured_fraction_full 1.000
_diffrn_reflns_point_group_measured_fraction_max 1.000
_diffrn_reflns_point_group_measured_fraction_full 1.000
_reflns_number_total             8139
_reflns_number_gt                5655
_reflns_threshold_expression     'I > 2\s(I)'
_reflns_Friedel_coverage         0.000
_reflns_Friedel_fraction_max     .
_reflns_Friedel_fraction_full    .

_reflns_special_details          
;
 Reflections were merged by SHELXL according to the crystal
 class for the calculation of statistics and refinement.
 
 _reflns_Friedel_fraction is defined as the number of unique
 Friedel pairs measured divided by the number that would be
 possible theoretically, ignoring centric projections and
 systematic absences.
;

_computing_data_collection       'APEX2 ver. 2014.9 (Bruker AXS)'
_computing_cell_refinement       'Saint+ ver. V8.37A (Bruker AXS)'
_computing_data_reduction        'Saint+ ver. V8.37A (Bruker AXS)'
_computing_structure_solution    'SHELXT (Sheldrick, 2014)'
_computing_structure_refinement  'SHELXL-2014/7 (Sheldrick, 2014)'
_computing_molecular_graphics    'ShelXLe (Huebschle et all, 2011)'
_computing_publication_material  'SHELXL-2014/7 (Sheldrick, 2014)'
_refine_special_details          
;

A BUMP 0.01 restraint was applied to avoid intramolecular H-H contacts.

 Refinement of F^2^ against ALL reflections. The weighted R-factor wR and 
goodness of fit S are based on F^2^, conventional R-factors R are based on F, 
with F set to zero for negative F^2^. The threshold expression of F^2^ > 
2sigma(F^2^) is used only for calculating R-factors(gt) etc. and is not 
relevant to the choice of reflections for refinement. R-factors based on F^2^ 
are statistically about twice as large as those based on F, and R-factors 
based on ALL data will be even larger.
;
_refine_ls_structure_factor_coef Fsqd
_refine_ls_matrix_type           full
_refine_ls_weighting_scheme      calc
_refine_ls_weighting_details     
'w=1/[\s^2^(Fo^2^)+(0.0543P)^2^+1.2634P] where P=(Fo^2^+2Fc^2^)/3'
_atom_sites_solution_primary     ?
_atom_sites_solution_secondary   ?
_atom_sites_solution_hydrogens   geom
_refine_ls_hydrogen_treatment    constr
_refine_ls_extinction_method     none
_refine_ls_extinction_coef       .
_refine_ls_number_reflns         8139
_refine_ls_number_parameters     477
_refine_ls_number_restraints     6
_refine_ls_R_factor_all          0.0884
_refine_ls_R_factor_gt           0.0538
_refine_ls_wR_factor_ref         0.1391
_refine_ls_wR_factor_gt          0.1229
_refine_ls_goodness_of_fit_ref   1.025
_refine_ls_restrained_S_all      1.037
_refine_ls_shift/su_max          0.000
_refine_ls_shift/su_mean         0.000

loop_
_atom_site_label
_atom_site_type_symbol
_atom_site_fract_x
_atom_site_fract_y
_atom_site_fract_z
_atom_site_U_iso_or_equiv
_atom_site_adp_type
_atom_site_occupancy
_atom_site_site_symmetry_order
_atom_site_calc_flag
_atom_site_refinement_flags_posn
_atom_site_refinement_flags_adp
_atom_site_refinement_flags_occupancy
_atom_site_disorder_assembly
_atom_site_disorder_group
O1 O 0.37188(12) 0.50528(11) 0.31325(11) 0.0252(3) Uani 1 1 d . . . . .
N1 N 0.20545(14) 0.66539(13) 0.31128(12) 0.0180(3) Uani 1 1 d . . . . .
H1 H 0.1311 0.6982 0.3087 0.022 Uiso 1 1 calc R U . . .
N2 N 0.21056(14) 0.51422(13) 0.24803(13) 0.0206(4) Uani 1 1 d . . . . .
C1 C 0.39152(19) 0.45677(16) 0.41516(17) 0.0260(5) Uani 1 1 d . . . . .
C2 C 0.3135(2) 0.43050(18) 0.50451(18) 0.0319(5) Uani 1 1 d . . . . .
H2A H 0.2357 0.4459 0.4998 0.038 Uiso 1 1 calc R U . . .
H2B H 0.3351 0.3962 0.5735 0.038 Uiso 1 1 calc R U . . .
C3 C 0.5181(2) 0.4314(2) 0.4139(2) 0.0377(6) Uani 1 1 d . . . . .
H3A H 0.5330 0.3883 0.4878 0.057 Uiso 1 1 calc R U . . .
H3B H 0.5365 0.5019 0.3874 0.057 Uiso 1 1 calc R U . . .
H3C H 0.5669 0.3876 0.3657 0.057 Uiso 1 1 calc R U . . .
C4 C 0.26109(16) 0.72264(15) 0.33434(15) 0.0164(4) Uani 1 1 d . . . . .
C5 C 0.35537(16) 0.75675(15) 0.25918(15) 0.0165(4) Uani 1 1 d . . . . .
C6 C 0.40360(16) 0.81756(15) 0.28156(15) 0.0178(4) Uani 1 1 d . . . . .
H6 H 0.4699 0.8374 0.2321 0.021 Uiso 1 1 calc R U . . .
C7 C 0.35893(16) 0.85017(15) 0.37282(15) 0.0173(4) Uani 1 1 d . . . . .
C8 C 0.26385(16) 0.81710(15) 0.44514(15) 0.0174(4) Uani 1 1 d . . . . .
H8 H 0.2309 0.8392 0.5079 0.021 Uiso 1 1 calc R U . . .
C9 C 0.21527(16) 0.75257(15) 0.42862(14) 0.0161(4) Uani 1 1 d . . . . .
C10 C 0.40638(17) 0.92503(16) 0.39163(16) 0.0203(4) Uani 1 1 d . . . . .
C11 C 0.31207(19) 1.03889(17) 0.38215(18) 0.0269(5) Uani 1 1 d . . . . .
H11A H 0.3410 1.0888 0.3928 0.040 Uiso 1 1 calc R U . . .
H11B H 0.2423 1.0282 0.4378 0.040 Uiso 1 1 calc R U . . .
H11C H 0.2927 1.0724 0.3098 0.040 Uiso 1 1 calc R U . . .
C12 C 0.51527(19) 0.9462(2) 0.30740(19) 0.0315(5) Uani 1 1 d . . . . .
H12A H 0.5427 0.9935 0.3235 0.047 Uiso 1 1 calc R U . . .
H12B H 0.4966 0.9842 0.2346 0.047 Uiso 1 1 calc R U . . .
H12C H 0.5763 0.8744 0.3101 0.047 Uiso 1 1 calc R U . . .
C13 C 0.43650(19) 0.87154(18) 0.50485(17) 0.0281(5) Uani 1 1 d . . . . .
H13A H 0.4632 0.9220 0.5171 0.042 Uiso 1 1 calc R U . . .
H13B H 0.4984 0.7999 0.5097 0.042 Uiso 1 1 calc R U . . .
H13C H 0.3673 0.8585 0.5602 0.042 Uiso 1 1 calc R U . . .
C14 C 0.39663(16) 0.74232(16) 0.14764(15) 0.0177(4) Uani 1 1 d . . . . .
H14 H 0.3983 0.6652 0.1593 0.021 Uiso 1 1 calc R U . . .
C15 C 0.31158(17) 0.82489(16) 0.07210(15) 0.0194(4) Uani 1 1 d . . . . .
C16 C 0.32617(19) 0.81010(18) -0.02561(16) 0.0264(5) Uani 1 1 d . . . . .
H16 H 0.3876 0.7491 -0.0433 0.032 Uiso 1 1 calc R U . . .
C17 C 0.2519(2) 0.8836(2) -0.09722(17) 0.0335(5) Uani 1 1 d . . . . .
H17 H 0.2626 0.8726 -0.1635 0.040 Uiso 1 1 calc R U . . .
C18 C 0.1624(2) 0.9729(2) -0.07272(18) 0.0337(5) Uani 1 1 d . . . . .
H18 H 0.1117 1.0235 -0.1220 0.040 Uiso 1 1 calc R U . . .
C19 C 0.14723(19) 0.98794(18) 0.02426(17) 0.0288(5) Uani 1 1 d . . . . .
H19 H 0.0857 1.0490 0.0418 0.035 Uiso 1 1 calc R U . . .
C20 C 0.22121(18) 0.91462(16) 0.09584(16) 0.0230(4) Uani 1 1 d . . . . .
H20 H 0.2099 0.9259 0.1622 0.028 Uiso 1 1 calc R U . . .
C21 C 0.52047(17) 0.74857(16) 0.09718(15) 0.0187(4) Uani 1 1 d . . . . .
C22 C 0.54483(18) 0.84482(17) 0.01895(16) 0.0240(4) Uani 1 1 d . . . . .
H22 H 0.4833 0.9075 -0.0103 0.029 Uiso 1 1 calc R U . . .
C23 C 0.65791(19) 0.85078(19) -0.01711(18) 0.0299(5) Uani 1 1 d . . . . .
H23 H 0.6731 0.9174 -0.0707 0.036 Uiso 1 1 calc R U . . .
C24 C 0.74799(19) 0.7609(2) 0.02416(18) 0.0316(5) Uani 1 1 d . . . . .
H24 H 0.8251 0.7657 0.0005 0.038 Uiso 1 1 calc R U . . .
C25 C 0.72554(19) 0.6634(2) 0.10039(18) 0.0315(5) Uani 1 1 d . . . . .
H25 H 0.7875 0.6005 0.1284 0.038 Uiso 1 1 calc R U . . .
C26 C 0.61269(18) 0.65750(18) 0.13599(17) 0.0255(5) Uani 1 1 d . . . . .
H26 H 0.5982 0.5899 0.1879 0.031 Uiso 1 1 calc R U . . .
C27 C 0.10743(16) 0.72212(15) 0.50749(14) 0.0169(4) Uani 1 1 d . . . . .
H27 H 0.1204 0.6421 0.5184 0.020 Uiso 1 1 calc R U . . .
C28 C -0.00122(16) 0.79128(16) 0.45843(14) 0.0176(4) Uani 1 1 d . . . . .
C29 C -0.01264(17) 0.89925(17) 0.38413(16) 0.0225(4) Uani 1 1 d . . . . .
H29 H 0.0475 0.9318 0.3644 0.027 Uiso 1 1 calc R U . . .
C30 C -0.11091(18) 0.96014(18) 0.33835(17) 0.0270(5) Uani 1 1 d . . . . .
H30 H -0.1181 1.0343 0.2884 0.032 Uiso 1 1 calc R U . . .
C31 C -0.19868(18) 0.91317(19) 0.36524(17) 0.0280(5) Uani 1 1 d . . . . .
H31 H -0.2648 0.9539 0.3321 0.034 Uiso 1 1 calc R U . . .
C32 C -0.18925(18) 0.80719(18) 0.44031(16) 0.0249(5) Uani 1 1 d . . . . .
H32 H -0.2497 0.7751 0.4599 0.030 Uiso 1 1 calc R U . . .
C33 C -0.09202(17) 0.74692(17) 0.48754(16) 0.0216(4) Uani 1 1 d . . . . .
H33 H -0.0873 0.6744 0.5404 0.026 Uiso 1 1 calc R U . . .
C34 C 0.09126(16) 0.72790(16) 0.61926(15) 0.0180(4) Uani 1 1 d . . . . .
C35 C 0.17112(18) 0.64981(17) 0.68536(16) 0.0246(5) Uani 1 1 d . . . . .
H35 H 0.2327 0.5929 0.6609 0.030 Uiso 1 1 calc R U . . .
C36 C 0.16167(19) 0.65423(19) 0.78577(17) 0.0302(5) Uani 1 1 d . . . . .
H36 H 0.2174 0.6013 0.8293 0.036 Uiso 1 1 calc R U . . .
C37 C 0.0713(2) 0.73555(19) 0.82347(16) 0.0298(5) Uani 1 1 d . . . . .
H37 H 0.0650 0.7387 0.8925 0.036 Uiso 1 1 calc R U . . .
C38 C -0.00922(19) 0.81172(18) 0.76006(16) 0.0276(5) Uani 1 1 d . . . . .
H38 H -0.0722 0.8667 0.7861 0.033 Uiso 1 1 calc R U . . .
C39 C 0.00111(17) 0.80862(17) 0.65819(16) 0.0218(4) Uani 1 1 d . . . . .
H39 H -0.0543 0.8625 0.6146 0.026 Uiso 1 1 calc R U . . .
C40 C 0.09167(18) 0.57800(17) 0.21843(16) 0.0235(4) Uani 1 1 d . . . . .
C41 C 0.0941(2) 0.68478(19) 0.12171(19) 0.0351(5) Uani 1 1 d . . . . .
H41A H 0.0152 0.7267 0.1075 0.053 Uiso 1 1 calc R U . . .
H41B H 0.1454 0.6656 0.0575 0.053 Uiso 1 1 calc R U . . .
H41C H 0.1231 0.7310 0.1377 0.053 Uiso 1 1 calc R U . . .
C42 C 0.00112(19) 0.6044(2) 0.31660(19) 0.0356(6) Uani 1 1 d . . . . .
H42A H -0.0695 0.5886 0.3231 0.053 Uiso 1 1 calc R U . . .
H42B H -0.0178 0.6838 0.3066 0.053 Uiso 1 1 calc R U . . .
H42C H 0.0328 0.5577 0.3829 0.053 Uiso 1 1 calc R U . . .
C43 C 0.0461(2) 0.5061(2) 0.19198(19) 0.0334(5) Uani 1 1 d . . . . .
H43A H 0.0226 0.4492 0.2608 0.040 Uiso 1 1 calc R U . . .
H43B H -0.0244 0.5551 0.1610 0.040 Uiso 1 1 calc R U . . .
C44 C 0.1303(2) 0.4475(2) 0.11486(19) 0.0354(6) Uani 1 1 d . . . . .
H44A H 0.1575 0.5018 0.0456 0.042 Uiso 1 1 calc R U . . .
H44B H 0.0939 0.4060 0.0991 0.042 Uiso 1 1 calc R U . . .
C45 C 0.2306(2) 0.36727(19) 0.17176(19) 0.0359(6) Uani 1 1 d . . . . .
H45A H 0.2874 0.3228 0.1254 0.043 Uiso 1 1 calc R U . . .
H45B H 0.2006 0.3144 0.2407 0.043 Uiso 1 1 calc R U . . .
C46 C 0.29387(18) 0.42498(17) 0.19715(16) 0.0249(5) Uani 1 1 d . . . . .
C47 C 0.3726(2) 0.32678(18) 0.27362(18) 0.0343(5) Uani 1 1 d . . . . .
H47A H 0.4040 0.2617 0.2492 0.052 Uiso 1 1 calc R U . . .
H47B H 0.3270 0.3072 0.3479 0.052 Uiso 1 1 calc R U . . .
H47C H 0.4369 0.3491 0.2723 0.052 Uiso 1 1 calc R U . . .
C48 C 0.3719(2) 0.47763(19) 0.09338(18) 0.0359(6) Uani 1 1 d . . . . .
H48A H 0.4260 0.4200 0.0614 0.054 Uiso 1 1 calc R U . . .
H48B H 0.4160 0.5099 0.1107 0.054 Uiso 1 1 calc R U . . .
H48C H 0.3238 0.5368 0.0414 0.054 Uiso 1 1 calc R U . . .
B1 B 0.25762(19) 0.56100(18) 0.29205(17) 0.0192(5) Uani 1 1 d . . . . .

loop_
_atom_site_aniso_label
_atom_site_aniso_U_11
_atom_site_aniso_U_22
_atom_site_aniso_U_33
_atom_site_aniso_U_23
_atom_site_aniso_U_13
_atom_site_aniso_U_12
O1 0.0214(8) 0.0227(7) 0.0324(8) -0.0092(6) -0.0072(6) -0.0060(6)
N1 0.0144(8) 0.0209(8) 0.0220(8) -0.0084(7) -0.0035(7) -0.0072(7)
N2 0.0173(9) 0.0235(9) 0.0238(9) -0.0115(7) -0.0016(7) -0.0071(7)
C1 0.0323(12) 0.0155(10) 0.0296(11) -0.0071(9) -0.0042(9) -0.0085(9)
C2 0.0357(13) 0.0289(12) 0.0311(12) -0.0068(10) -0.0112(10) -0.0096(10)
C3 0.0322(13) 0.0374(14) 0.0427(14) -0.0064(11) -0.0145(11) -0.0116(11)
C4 0.0171(10) 0.0136(9) 0.0199(9) -0.0047(7) -0.0059(8) -0.0051(7)
C5 0.0145(9) 0.0156(9) 0.0181(9) -0.0042(7) -0.0046(8) -0.0037(7)
C6 0.0147(9) 0.0178(9) 0.0198(9) -0.0050(8) -0.0012(8) -0.0072(8)
C7 0.0153(10) 0.0154(9) 0.0221(10) -0.0054(8) -0.0064(8) -0.0043(8)
C8 0.0173(10) 0.0178(9) 0.0171(9) -0.0068(7) -0.0043(8) -0.0037(8)
C9 0.0141(9) 0.0144(9) 0.0176(9) -0.0027(7) -0.0040(8) -0.0043(7)
C10 0.0178(10) 0.0224(10) 0.0247(10) -0.0107(8) -0.0027(8) -0.0082(8)
C11 0.0286(12) 0.0212(11) 0.0337(12) -0.0096(9) -0.0062(9) -0.0099(9)
C12 0.0258(12) 0.0406(13) 0.0416(13) -0.0226(11) 0.0025(10) -0.0213(10)
C13 0.0315(12) 0.0281(11) 0.0345(12) -0.0114(9) -0.0130(10) -0.0122(10)
C14 0.0182(10) 0.0170(9) 0.0196(9) -0.0060(8) -0.0027(8) -0.0080(8)
C15 0.0191(10) 0.0213(10) 0.0188(10) -0.0039(8) -0.0015(8) -0.0120(8)
C16 0.0247(11) 0.0316(12) 0.0230(10) -0.0089(9) -0.0028(9) -0.0104(9)
C17 0.0364(13) 0.0441(14) 0.0205(11) -0.0065(10) -0.0075(10) -0.0159(11)
C18 0.0276(12) 0.0382(13) 0.0287(12) -0.0009(10) -0.0114(10) -0.0100(10)
C19 0.0232(11) 0.0268(11) 0.0307(12) -0.0049(9) -0.0069(9) -0.0061(9)
C20 0.0241(11) 0.0229(11) 0.0221(10) -0.0048(8) -0.0047(8) -0.0101(9)
C21 0.0197(10) 0.0211(10) 0.0183(9) -0.0112(8) -0.0001(8) -0.0072(8)
C22 0.0234(11) 0.0226(11) 0.0260(11) -0.0094(9) -0.0010(9) -0.0088(9)
C23 0.0293(12) 0.0306(12) 0.0315(12) -0.0124(10) 0.0046(10) -0.0174(10)
C24 0.0202(11) 0.0451(14) 0.0378(13) -0.0235(11) 0.0048(10) -0.0163(10)
C25 0.0207(11) 0.0379(13) 0.0363(12) -0.0170(10) -0.0060(10) -0.0043(10)
C26 0.0226(11) 0.0256(11) 0.0264(11) -0.0094(9) -0.0016(9) -0.0074(9)
C27 0.0171(10) 0.0164(9) 0.0180(9) -0.0054(7) -0.0028(8) -0.0067(8)
C28 0.0158(10) 0.0223(10) 0.0172(9) -0.0109(8) -0.0001(8) -0.0062(8)
C29 0.0179(10) 0.0254(11) 0.0243(10) -0.0071(8) -0.0030(8) -0.0089(8)
C30 0.0233(11) 0.0289(11) 0.0238(11) -0.0024(9) -0.0071(9) -0.0082(9)
C31 0.0197(11) 0.0377(13) 0.0256(11) -0.0101(9) -0.0081(9) -0.0054(9)
C32 0.0177(10) 0.0358(12) 0.0267(11) -0.0147(9) -0.0009(8) -0.0118(9)
C33 0.0214(11) 0.0236(10) 0.0211(10) -0.0091(8) -0.0005(8) -0.0093(9)
C34 0.0168(10) 0.0212(10) 0.0164(9) -0.0030(8) -0.0013(8) -0.0115(8)
C35 0.0214(11) 0.0255(11) 0.0219(10) -0.0040(8) -0.0042(8) -0.0066(9)
C36 0.0290(12) 0.0349(12) 0.0222(11) -0.0013(9) -0.0106(9) -0.0096(10)
C37 0.0349(13) 0.0403(13) 0.0159(10) -0.0065(9) -0.0037(9) -0.0174(11)
C38 0.0284(12) 0.0310(12) 0.0232(11) -0.0122(9) 0.0005(9) -0.0102(10)
C39 0.0192(10) 0.0235(10) 0.0216(10) -0.0061(8) -0.0037(8) -0.0074(8)
C40 0.0218(11) 0.0260(11) 0.0275(11) -0.0113(9) -0.0055(9) -0.0089(9)
C41 0.0376(14) 0.0312(12) 0.0394(13) -0.0053(10) -0.0186(11) -0.0112(10)
C42 0.0212(12) 0.0487(15) 0.0421(14) -0.0244(12) -0.0028(10) -0.0088(11)
C43 0.0306(13) 0.0382(13) 0.0414(13) -0.0179(11) -0.0075(10) -0.0151(11)
C44 0.0444(15) 0.0390(13) 0.0371(13) -0.0198(11) -0.0093(11) -0.0180(11)
C45 0.0447(15) 0.0324(13) 0.0373(13) -0.0160(10) -0.0062(11) -0.0151(11)
C46 0.0290(12) 0.0231(11) 0.0244(11) -0.0119(9) -0.0009(9) -0.0091(9)
C47 0.0429(14) 0.0235(11) 0.0359(13) -0.0117(10) -0.0089(11) -0.0067(10)
C48 0.0367(14) 0.0323(13) 0.0334(12) -0.0149(10) 0.0064(10) -0.0122(11)
B1 0.0185(11) 0.0207(11) 0.0165(10) -0.0046(9) -0.0002(9) -0.0086(9)

_geom_special_details            
;
 All esds (except the esd in the dihedral angle between two l.s. planes)
 are estimated using the full covariance matrix.  The cell esds are taken
 into account individually in the estimation of esds in distances, angles
 and torsion angles; correlations between esds in cell parameters are only
 used when they are defined by crystal symmetry.  An approximate (isotropic)
 treatment of cell esds is used for estimating esds involving l.s. planes.
;

loop_
_geom_bond_atom_site_label_1
_geom_bond_atom_site_label_2
_geom_bond_distance
_geom_bond_site_symmetry_2
_geom_bond_publ_flag
O1 C1 1.343(2) . ?
O1 B1 1.418(3) . ?
N1 B1 1.424(3) . ?
N1 C4 1.433(2) . ?
N1 H1 0.8800 . ?
N2 B1 1.429(3) . ?
N2 C40 1.515(3) . ?
N2 C46 1.526(3) . ?
C1 C2 1.320(3) . ?
C1 C3 1.509(3) . ?
C2 H2A 0.9500 . ?
C2 H2B 0.9500 . ?
C3 H3A 0.9800 . ?
C3 H3B 0.9800 . ?
C3 H3C 0.9800 . ?
C4 C5 1.400(3) . ?
C4 C9 1.403(3) . ?
C5 C6 1.395(3) . ?
C5 C14 1.527(3) . ?
C6 C7 1.384(3) . ?
C6 H6 0.9500 . ?
C7 C8 1.391(3) . ?
C7 C10 1.531(3) . ?
C8 C9 1.395(3) . ?
C8 H8 0.9500 . ?
C9 C27 1.530(3) . ?
C10 C12 1.528(3) . ?
C10 C13 1.532(3) . ?
C10 C11 1.534(3) . ?
C11 H11A 0.9800 . ?
C11 H11B 0.9800 . ?
C11 H11C 0.9800 . ?
C12 H12A 0.9800 . ?
C12 H12B 0.9800 . ?
C12 H12C 0.9800 . ?
C13 H13A 0.9800 . ?
C13 H13B 0.9800 . ?
C13 H13C 0.9800 . ?
C14 C21 1.524(3) . ?
C14 C15 1.528(3) . ?
C14 H14 1.0000 . ?
C15 C20 1.386(3) . ?
C15 C16 1.393(3) . ?
C16 C17 1.386(3) . ?
C16 H16 0.9500 . ?
C17 C18 1.381(3) . ?
C17 H17 0.9500 . ?
C18 C19 1.383(3) . ?
C18 H18 0.9500 . ?
C19 C20 1.383(3) . ?
C19 H19 0.9500 . ?
C20 H20 0.9500 . ?
C21 C22 1.387(3) . ?
C21 C26 1.387(3) . ?
C22 C23 1.388(3) . ?
C22 H22 0.9500 . ?
C23 C24 1.374(3) . ?
C23 H23 0.9500 . ?
C24 C25 1.383(3) . ?
C24 H24 0.9500 . ?
C25 C26 1.385(3) . ?
C25 H25 0.9500 . ?
C26 H26 0.9500 . ?
C27 C34 1.523(3) . ?
C27 C28 1.525(3) . ?
C27 H27 1.0000 . ?
C28 C29 1.389(3) . ?
C28 C33 1.392(3) . ?
C29 C30 1.387(3) . ?
C29 H29 0.9500 . ?
C30 C31 1.386(3) . ?
C30 H30 0.9500 . ?
C31 C32 1.375(3) . ?
C31 H31 0.9500 . ?
C32 C33 1.386(3) . ?
C32 H32 0.9500 . ?
C33 H33 0.9500 . ?
C34 C39 1.387(3) . ?
C34 C35 1.397(3) . ?
C35 C36 1.380(3) . ?
C35 H35 0.9500 . ?
C36 C37 1.386(3) . ?
C36 H36 0.9500 . ?
C37 C38 1.376(3) . ?
C37 H37 0.9500 . ?
C38 C39 1.389(3) . ?
C38 H38 0.9500 . ?
C39 H39 0.9500 . ?
C40 C41 1.518(3) . ?
C40 C42 1.532(3) . ?
C40 C43 1.541(3) . ?
C41 H41A 0.9800 . ?
C41 H41B 0.9800 . ?
C41 H41C 0.9800 . ?
C42 H42A 0.9800 . ?
C42 H42B 0.9800 . ?
C42 H42C 0.9800 . ?
C43 C44 1.489(3) . ?
C43 H43A 0.9900 . ?
C43 H43B 0.9900 . ?
C44 C45 1.514(3) . ?
C44 H44A 0.9900 . ?
C44 H44B 0.9900 . ?
C45 C46 1.537(3) . ?
C45 H45A 0.9900 . ?
C45 H45B 0.9900 . ?
C46 C48 1.525(3) . ?
C46 C47 1.542(3) . ?
C47 H47A 0.9800 . ?
C47 H47B 0.9800 . ?
C47 H47C 0.9800 . ?
C48 H48A 0.9800 . ?
C48 H48B 0.9800 . ?
C48 H48C 0.9800 . ?

loop_
_geom_angle_atom_site_label_1
_geom_angle_atom_site_label_2
_geom_angle_atom_site_label_3
_geom_angle
_geom_angle_site_symmetry_1
_geom_angle_site_symmetry_3
_geom_angle_publ_flag
C1 O1 B1 121.66(16) . . ?
B1 N1 C4 126.92(16) . . ?
B1 N1 H1 116.5 . . ?
C4 N1 H1 116.5 . . ?
B1 N2 C40 119.23(16) . . ?
B1 N2 C46 118.46(16) . . ?
C40 N2 C46 119.14(15) . . ?
C2 C1 O1 125.6(2) . . ?
C2 C1 C3 123.9(2) . . ?
O1 C1 C3 110.40(18) . . ?
C1 C2 H2A 120.0 . . ?
C1 C2 H2B 120.0 . . ?
H2A C2 H2B 120.0 . . ?
C1 C3 H3A 109.5 . . ?
C1 C3 H3B 109.5 . . ?
H3A C3 H3B 109.5 . . ?
C1 C3 H3C 109.5 . . ?
H3A C3 H3C 109.5 . . ?
H3B C3 H3C 109.5 . . ?
C5 C4 C9 119.64(16) . . ?
C5 C4 N1 120.34(16) . . ?
C9 C4 N1 119.83(16) . . ?
C6 C5 C4 118.87(17) . . ?
C6 C5 C14 118.94(16) . . ?
C4 C5 C14 121.73(16) . . ?
C7 C6 C5 122.79(17) . . ?
C7 C6 H6 118.6 . . ?
C5 C6 H6 118.6 . . ?
C6 C7 C8 117.16(17) . . ?
C6 C7 C10 122.22(16) . . ?
C8 C7 C10 120.52(17) . . ?
C7 C8 C9 122.25(17) . . ?
C7 C8 H8 118.9 . . ?
C9 C8 H8 118.9 . . ?
C8 C9 C4 119.22(16) . . ?
C8 C9 C27 120.67(16) . . ?
C4 C9 C27 119.94(16) . . ?
C12 C10 C7 112.62(16) . . ?
C12 C10 C13 108.26(17) . . ?
C7 C10 C13 110.37(16) . . ?
C12 C10 C11 107.74(17) . . ?
C7 C10 C11 107.96(16) . . ?
C13 C10 C11 109.83(17) . . ?
C10 C11 H11A 109.5 . . ?
C10 C11 H11B 109.5 . . ?
H11A C11 H11B 109.5 . . ?
C10 C11 H11C 109.5 . . ?
H11A C11 H11C 109.5 . . ?
H11B C11 H11C 109.5 . . ?
C10 C12 H12A 109.5 . . ?
C10 C12 H12B 109.5 . . ?
H12A C12 H12B 109.5 . . ?
C10 C12 H12C 109.5 . . ?
H12A C12 H12C 109.5 . . ?
H12B C12 H12C 109.5 . . ?
C10 C13 H13A 109.5 . . ?
C10 C13 H13B 109.5 . . ?
H13A C13 H13B 109.5 . . ?
C10 C13 H13C 109.5 . . ?
H13A C13 H13C 109.5 . . ?
H13B C13 H13C 109.5 . . ?
C21 C14 C5 111.37(15) . . ?
C21 C14 C15 112.33(15) . . ?
C5 C14 C15 111.69(15) . . ?
C21 C14 H14 107.0 . . ?
C5 C14 H14 107.0 . . ?
C15 C14 H14 107.0 . . ?
C20 C15 C16 118.44(18) . . ?
C20 C15 C14 122.97(17) . . ?
C16 C15 C14 118.59(18) . . ?
C17 C16 C15 120.6(2) . . ?
C17 C16 H16 119.7 . . ?
C15 C16 H16 119.7 . . ?
C18 C17 C16 120.4(2) . . ?
C18 C17 H17 119.8 . . ?
C16 C17 H17 119.8 . . ?
C17 C18 C19 119.3(2) . . ?
C17 C18 H18 120.3 . . ?
C19 C18 H18 120.3 . . ?
C18 C19 C20 120.4(2) . . ?
C18 C19 H19 119.8 . . ?
C20 C19 H19 119.8 . . ?
C19 C20 C15 120.88(19) . . ?
C19 C20 H20 119.6 . . ?
C15 C20 H20 119.6 . . ?
C22 C21 C26 118.09(18) . . ?
C22 C21 C14 122.64(18) . . ?
C26 C21 C14 119.11(17) . . ?
C21 C22 C23 120.9(2) . . ?
C21 C22 H22 119.6 . . ?
C23 C22 H22 119.6 . . ?
C24 C23 C22 120.4(2) . . ?
C24 C23 H23 119.8 . . ?
C22 C23 H23 119.8 . . ?
C23 C24 C25 119.5(2) . . ?
C23 C24 H24 120.3 . . ?
C25 C24 H24 120.3 . . ?
C24 C25 C26 120.1(2) . . ?
C24 C25 H25 120.0 . . ?
C26 C25 H25 120.0 . . ?
C25 C26 C21 121.1(2) . . ?
C25 C26 H26 119.4 . . ?
C21 C26 H26 119.4 . . ?
C34 C27 C28 112.31(15) . . ?
C34 C27 C9 112.78(15) . . ?
C28 C27 C9 111.37(15) . . ?
C34 C27 H27 106.6 . . ?
C28 C27 H27 106.6 . . ?
C9 C27 H27 106.6 . . ?
C29 C28 C33 118.25(18) . . ?
C29 C28 C27 121.47(17) . . ?
C33 C28 C27 120.28(17) . . ?
C30 C29 C28 120.77(19) . . ?
C30 C29 H29 119.6 . . ?
C28 C29 H29 119.6 . . ?
C31 C30 C29 120.24(19) . . ?
C31 C30 H30 119.9 . . ?
C29 C30 H30 119.9 . . ?
C32 C31 C30 119.43(19) . . ?
C32 C31 H31 120.3 . . ?
C30 C31 H31 120.3 . . ?
C31 C32 C33 120.40(19) . . ?
C31 C32 H32 119.8 . . ?
C33 C32 H32 119.8 . . ?
C32 C33 C28 120.84(19) . . ?
C32 C33 H33 119.6 . . ?
C28 C33 H33 119.6 . . ?
C39 C34 C35 118.18(18) . . ?
C39 C34 C27 122.82(17) . . ?
C35 C34 C27 119.00(17) . . ?
C36 C35 C34 120.8(2) . . ?
C36 C35 H35 119.6 . . ?
C34 C35 H35 119.6 . . ?
C35 C36 C37 120.3(2) . . ?
C35 C36 H36 119.8 . . ?
C37 C36 H36 119.8 . . ?
C38 C37 C36 119.4(2) . . ?
C38 C37 H37 120.3 . . ?
C36 C37 H37 120.3 . . ?
C37 C38 C39 120.4(2) . . ?
C37 C38 H38 119.8 . . ?
C39 C38 H38 119.8 . . ?
C34 C39 C38 120.83(19) . . ?
C34 C39 H39 119.6 . . ?
C38 C39 H39 119.6 . . ?
N2 C40 C41 111.27(17) . . ?
N2 C40 C42 110.29(16) . . ?
C41 C40 C42 110.72(19) . . ?
N2 C40 C43 111.76(17) . . ?
C41 C40 C43 108.86(18) . . ?
C42 C40 C43 103.69(17) . . ?
C40 C41 H41A 109.5 . . ?
C40 C41 H41B 109.5 . . ?
H41A C41 H41B 109.5 . . ?
C40 C41 H41C 109.5 . . ?
H41A C41 H41C 109.5 . . ?
H41B C41 H41C 109.5 . . ?
C40 C42 H42A 109.5 . . ?
C40 C42 H42B 109.5 . . ?
H42A C42 H42B 109.5 . . ?
C40 C42 H42C 109.5 . . ?
H42A C42 H42C 109.5 . . ?
H42B C42 H42C 109.5 . . ?
C44 C43 C40 115.23(18) . . ?
C44 C43 H43A 108.5 . . ?
C40 C43 H43A 108.5 . . ?
C44 C43 H43B 108.5 . . ?
C40 C43 H43B 108.5 . . ?
H43A C43 H43B 107.5 . . ?
C43 C44 C45 105.39(19) . . ?
C43 C44 H44A 110.7 . . ?
C45 C44 H44A 110.7 . . ?
C43 C44 H44B 110.7 . . ?
C45 C44 H44B 110.7 . . ?
H44A C44 H44B 108.8 . . ?
C44 C45 C46 114.12(19) . . ?
C44 C45 H45A 108.7 . . ?
C46 C45 H45A 108.7 . . ?
C44 C45 H45B 108.7 . . ?
C46 C45 H45B 108.7 . . ?
H45A C45 H45B 107.6 . . ?
C48 C46 N2 109.63(16) . . ?
C48 C46 C45 109.70(18) . . ?
N2 C46 C45 112.89(17) . . ?
C48 C46 C47 108.08(18) . . ?
N2 C46 C47 112.84(16) . . ?
C45 C46 C47 103.45(17) . . ?
C46 C47 H47A 109.5 . . ?
C46 C47 H47B 109.5 . . ?
H47A C47 H47B 109.5 . . ?
C46 C47 H47C 109.5 . . ?
H47A C47 H47C 109.5 . . ?
H47B C47 H47C 109.5 . . ?
C46 C48 H48A 109.5 . . ?
C46 C48 H48B 109.5 . . ?
H48A C48 H48B 109.5 . . ?
C46 C48 H48C 109.5 . . ?
H48A C48 H48C 109.5 . . ?
H48B C48 H48C 109.5 . . ?
O1 B1 N1 113.28(17) . . ?
O1 B1 N2 119.43(18) . . ?
N1 B1 N2 127.13(19) . . ?

_refine_diff_density_max         0.432
_refine_diff_density_min         -0.290
_refine_diff_density_rms         0.048

_shelx_res_file                  
;

    test_a.res created by SHELXL-2014/7


TITL test_a.res in P-1
REM Old TITL test in P-1

REM SHELXT solution in P-1
REM R1 0.156,  Rweak 0.011,  Alpha 0.049,  Orientation as input
REM Formula found by SHELXT:  C49 N2 O

CELL  0.71073  12.7990  13.8084  13.8435   64.938   70.414   66.334
ZERR    2.000   0.0023   0.0024   0.0022    0.004    0.004    0.004
LATT  1
SFAC C H B N O
UNIT 96 114 2 4 2
TEMP -173
L.S. 30
BOND $H
LIST 4
acta 52
shel 999 .8
FMAP 2
PLAN 20
BUMP 0.01

WGHT    0.054300    1.263400
FVAR       0.57613
O1    5    0.371876    0.505278    0.313254    11.00000    0.02143    0.02268 =
         0.03244   -0.00924   -0.00720   -0.00602
N1    4    0.205451    0.665389    0.311281    11.00000    0.01444    0.02088 =
         0.02196   -0.00842   -0.00346   -0.00719
AFIX  43
H1    2    0.131129    0.698221    0.308729    11.00000   -1.20000
AFIX   0
N2    4    0.210558    0.514221    0.248031    11.00000    0.01727    0.02347 =
         0.02381   -0.01151   -0.00158   -0.00706
C1    1    0.391518    0.456769    0.415156    11.00000    0.03231    0.01548 =
         0.02955   -0.00713   -0.00425   -0.00852
C2    1    0.313468    0.430500    0.504515    11.00000    0.03567    0.02888 =
         0.03109   -0.00678   -0.01120   -0.00961
AFIX  93
H2A   2    0.235688    0.445869    0.499805    11.00000   -1.20000
H2B   2    0.335069    0.396223    0.573543    11.00000   -1.20000
AFIX   0
C3    1    0.518058    0.431390    0.413899    11.00000    0.03222    0.03742 =
         0.04272   -0.00640   -0.01454   -0.01161
AFIX 137
H3A   2    0.532985    0.388261    0.487760    11.00000   -1.50000
H3B   2    0.536455    0.501857    0.387393    11.00000   -1.50000
H3C   2    0.566920    0.387570    0.365727    11.00000   -1.50000
AFIX   0
C4    1    0.261088    0.722642    0.334341    11.00000    0.01715    0.01358 =
         0.01989   -0.00468   -0.00594   -0.00510
C5    1    0.355372    0.756748    0.259181    11.00000    0.01448    0.01562 =
         0.01811   -0.00422   -0.00459   -0.00373
C6    1    0.403599    0.817555    0.281562    11.00000    0.01468    0.01777 =
         0.01983   -0.00495   -0.00115   -0.00720
AFIX  43
H6    2    0.469898    0.837421    0.232081    11.00000   -1.20000
AFIX   0
C7    1    0.358934    0.850169    0.372819    11.00000    0.01533    0.01536 =
         0.02211   -0.00541   -0.00643   -0.00434
C8    1    0.263853    0.817096    0.445137    11.00000    0.01728    0.01782 =
         0.01711   -0.00676   -0.00435   -0.00367
AFIX  43
H8    2    0.230863    0.839204    0.507936    11.00000   -1.20000
AFIX   0
C9    1    0.215266    0.752570    0.428619    11.00000    0.01408    0.01440 =
         0.01760   -0.00274   -0.00402   -0.00434
C10   1    0.406378    0.925026    0.391626    11.00000    0.01776    0.02238 =
         0.02472   -0.01069   -0.00267   -0.00821
C11   1    0.312065    1.038887    0.382150    11.00000    0.02863    0.02122 =
         0.03369   -0.00959   -0.00624   -0.00992
AFIX 137
H11A  2    0.340961    1.088800    0.392773    11.00000   -1.50000
H11B  2    0.242333    1.028191    0.437806    11.00000   -1.50000
H11C  2    0.292661    1.072395    0.309817    11.00000   -1.50000
AFIX   0
C12   1    0.515268    0.946158    0.307400    11.00000    0.02578    0.04063 =
         0.04161   -0.02262    0.00253   -0.02131
AFIX 137
H12A  2    0.542747    0.993473    0.323486    11.00000   -1.50000
H12B  2    0.496588    0.984164    0.234624    11.00000   -1.50000
H12C  2    0.576290    0.874388    0.310081    11.00000   -1.50000
AFIX   0
C13   1    0.436504    0.871540    0.504847    11.00000    0.03150    0.02807 =
         0.03447   -0.01143   -0.01301   -0.01222
AFIX 137
H13A  2    0.463174    0.921987    0.517105    11.00000   -1.50000
H13B  2    0.498353    0.799900    0.509714    11.00000   -1.50000
H13C  2    0.367258    0.858518    0.560154    11.00000   -1.50000
AFIX   0
C14   1    0.396631    0.742324    0.147640    11.00000    0.01820    0.01700 =
         0.01956   -0.00599   -0.00267   -0.00799
AFIX  13
H14   2    0.398269    0.665173    0.159308    11.00000   -1.20000
AFIX   0
C15   1    0.311584    0.824886    0.072096    11.00000    0.01913    0.02128 =
         0.01876   -0.00386   -0.00152   -0.01202
C16   1    0.326172    0.810098   -0.025613    11.00000    0.02472    0.03158 =
         0.02297   -0.00893   -0.00282   -0.01045
AFIX  43
H16   2    0.387587    0.749064   -0.043347    11.00000   -1.20000
AFIX   0
C17   1    0.251872    0.883647   -0.097217    11.00000    0.03643    0.04411 =
         0.02051   -0.00652   -0.00752   -0.01593
AFIX  43
H17   2    0.262603    0.872569   -0.163528    11.00000   -1.20000
AFIX   0

C18   1    0.162362    0.972910   -0.072720    11.00000    0.02757    0.03819 =
         0.02873   -0.00088   -0.01140   -0.01003
AFIX  43
H18   2    0.111700    1.023472   -0.121975    11.00000   -1.20000
AFIX   0
C19   1    0.147232    0.987939    0.024263    11.00000    0.02324    0.02682 =
         0.03073   -0.00492   -0.00692   -0.00606
AFIX  43
H19   2    0.085662    1.048983    0.041824    11.00000   -1.20000
AFIX   0
C20   1    0.221215    0.914619    0.095839    11.00000    0.02414    0.02295 =
         0.02212   -0.00482   -0.00474   -0.01006
AFIX  43
H20   2    0.209934    0.925918    0.162159    11.00000   -1.20000
AFIX   0
C21   1    0.520471    0.748568    0.097180    11.00000    0.01973    0.02111 =
         0.01835   -0.01118   -0.00013   -0.00721
C22   1    0.544834    0.844822    0.018953    11.00000    0.02341    0.02256 =
         0.02600   -0.00938   -0.00100   -0.00877
AFIX  43
H22   2    0.483342    0.907488   -0.010328    11.00000   -1.20000
AFIX   0
C23   1    0.657908    0.850780   -0.017113    11.00000    0.02930    0.03059 =
         0.03149   -0.01236    0.00463   -0.01741
AFIX  43
H23   2    0.673102    0.917387   -0.070654    11.00000   -1.20000
AFIX   0
C24   1    0.747993    0.760915    0.024163    11.00000    0.02017    0.04508 =
         0.03781   -0.02349    0.00480   -0.01627
AFIX  43
H24   2    0.825075    0.765720    0.000521    11.00000   -1.20000
AFIX   0
C25   1    0.725536    0.663437    0.100389    11.00000    0.02068    0.03791 =
         0.03629   -0.01696   -0.00602   -0.00427
AFIX  43
H25   2    0.787540    0.600482    0.128370    11.00000   -1.20000
AFIX   0
C26   1    0.612694    0.657503    0.135990    11.00000    0.02262    0.02559 =
         0.02639   -0.00939   -0.00165   -0.00741
AFIX  43
H26   2    0.598223    0.589929    0.187857    11.00000   -1.20000
AFIX   0
C27   1    0.107434    0.722124    0.507487    11.00000    0.01710    0.01636 =
         0.01797   -0.00538   -0.00282   -0.00670
AFIX  13
H27   2    0.120359    0.642101    0.518367    11.00000   -1.20000
AFIX   0
C28   1   -0.001215    0.791283    0.458432    11.00000    0.01575    0.02225 =
         0.01718   -0.01088   -0.00012   -0.00616
C29   1   -0.012643    0.899245    0.384127    11.00000    0.01791    0.02537 =
         0.02426   -0.00714   -0.00303   -0.00889
AFIX  43
H29   2    0.047535    0.931778    0.364417    11.00000   -1.20000
AFIX   0
C30   1   -0.110914    0.960138    0.338351    11.00000    0.02330    0.02892 =
         0.02380   -0.00237   -0.00709   -0.00821
AFIX  43
H30   2   -0.118078    1.034298    0.288391    11.00000   -1.20000
AFIX   0
C31   1   -0.198679    0.913174    0.365240    11.00000    0.01966    0.03772 =
         0.02561   -0.01010   -0.00808   -0.00539
AFIX  43
H31   2   -0.264785    0.953870    0.332084    11.00000   -1.20000
AFIX   0
C32   1   -0.189250    0.807192    0.440306    11.00000    0.01773    0.03583 =
         0.02667   -0.01473   -0.00086   -0.01184
AFIX  43
H32   2   -0.249734    0.775063    0.459931    11.00000   -1.20000
AFIX   0
C33   1   -0.092016    0.746917    0.487537    11.00000    0.02138    0.02357 =
         0.02105   -0.00915   -0.00052   -0.00929
AFIX  43
H33   2   -0.087310    0.674405    0.540446    11.00000   -1.20000
AFIX   0
C34   1    0.091257    0.727901    0.619261    11.00000    0.01684    0.02122 =
         0.01643   -0.00297   -0.00132   -0.01145
C35   1    0.171116    0.649806    0.685359    11.00000    0.02139    0.02548 =
         0.02186   -0.00397   -0.00419   -0.00661
AFIX  43
H35   2    0.232708    0.592930    0.660873    11.00000   -1.20000
AFIX   0
C36   1    0.161673    0.654230    0.785770    11.00000    0.02896    0.03492 =
         0.02218   -0.00134   -0.01056   -0.00959
AFIX  43
H36   2    0.217410    0.601265    0.829272    11.00000   -1.20000
AFIX   0
C37   1    0.071289    0.735548    0.823475    11.00000    0.03491    0.04031 =
         0.01586   -0.00647   -0.00370   -0.01740
AFIX  43
H37   2    0.064973    0.738670    0.892527    11.00000   -1.20000
AFIX   0
C38   1   -0.009216    0.811718    0.760062    11.00000    0.02838    0.03102 =
         0.02321   -0.01216    0.00052   -0.01016
AFIX  43
H38   2   -0.072218    0.866738    0.786085    11.00000   -1.20000
AFIX   0
C39   1    0.001112    0.808619    0.658189    11.00000    0.01925    0.02350 =
         0.02164   -0.00608   -0.00368   -0.00739
AFIX  43
H39   2   -0.054272    0.862471    0.614636    11.00000   -1.20000
AFIX   0
C40   1    0.091674    0.578000    0.218432    11.00000    0.02179    0.02604 =
         0.02751   -0.01132   -0.00548   -0.00889
C41   1    0.094063    0.684781    0.121707    11.00000    0.03758    0.03117 =
         0.03941   -0.00529   -0.01860   -0.01121
AFIX 137
H41A  2    0.015202    0.726695    0.107463    11.00000   -1.50000
H41B  2    0.145427    0.665562    0.057513    11.00000   -1.50000
H41C  2    0.123103    0.731028    0.137697    11.00000   -1.50000
AFIX   0
C42   1    0.001120    0.604406    0.316601    11.00000    0.02124    0.04873 =
         0.04208   -0.02440   -0.00283   -0.00881
AFIX 137
H42A  2   -0.069501    0.588585    0.323073    11.00000   -1.50000
H42B  2   -0.017833    0.683798    0.306621    11.00000   -1.50000
H42C  2    0.032775    0.557727    0.382898    11.00000   -1.50000
AFIX   0
C43   1    0.046131    0.506112    0.191983    11.00000    0.03060    0.03821 =
         0.04140   -0.01787   -0.00746   -0.01514
AFIX  23
H43A  2    0.022568    0.449183    0.260826    11.00000   -1.20000
H43B  2   -0.024395    0.555106    0.160986    11.00000   -1.20000
AFIX   0
C44   1    0.130311    0.447456    0.114860    11.00000    0.04436    0.03902 =
         0.03706   -0.01978   -0.00932   -0.01805
AFIX  23
H44A  2    0.157460    0.501842    0.045601    11.00000   -1.20000
H44B  2    0.093929    0.405990    0.099109    11.00000   -1.20000
AFIX   0
C45   1    0.230579    0.367268    0.171761    11.00000    0.04473    0.03242 =
         0.03726   -0.01598   -0.00621   -0.01508
AFIX  23
H45A  2    0.287446    0.322802    0.125425    11.00000   -1.20000
H45B  2    0.200636    0.314421    0.240744    11.00000   -1.20000
AFIX   0
C46   1    0.293873    0.424978    0.197148    11.00000    0.02900    0.02311 =
         0.02439   -0.01190   -0.00094   -0.00906
C47   1    0.372616    0.326783    0.273619    11.00000    0.04291    0.02349 =
         0.03595   -0.01173   -0.00893   -0.00666
AFIX 137
H47A  2    0.404006    0.261651    0.249235    11.00000   -1.50000
H47B  2    0.326999    0.307212    0.347917    11.00000   -1.50000
H47C  2    0.436893    0.349070    0.272310    11.00000   -1.50000
AFIX   0
C48   1    0.371882    0.477626    0.093376    11.00000    0.03668    0.03228 =
         0.03344   -0.01492    0.00637   -0.01217
AFIX 137
H48A  2    0.425960    0.419960    0.061361    11.00000   -1.50000
H48B  2    0.416048    0.509933    0.110720    11.00000   -1.50000
H48C  2    0.323771    0.536818    0.041358    11.00000   -1.50000
AFIX   0
B1    3    0.257624    0.560995    0.292048    11.00000    0.01847    0.02070 =
         0.01648   -0.00465   -0.00015   -0.00857
HKLF 4

REM  test_a.res in P-1
REM R1 =  0.0538 for    5655 Fo > 4sig(Fo)  and  0.0884 for all    8139 data
REM    477 parameters refined using      6 restraints

END

WGHT      0.0543      1.2634

REM Highest difference peak  0.432,  deepest hole -0.290,  1-sigma level  0.048
Q1    1   0.3373  0.4724  0.3832  11.00000  0.05    0.43
Q2    1   0.0558  0.7269  0.1812  11.00000  0.05    0.39
Q3    1   0.0724  0.5733  0.1002  11.00000  0.05    0.37
Q4    1  -0.0820  0.6407  0.2921  11.00000  0.05    0.35
Q5    1   0.2529  0.4579  0.0834  11.00000  0.05    0.32
Q6    1   0.2959  0.3226  0.2588  11.00000  0.05    0.29
Q7    1  -0.0018  0.5358  0.3809  11.00000  0.05    0.27
Q8    1   0.4341  0.4411  0.1462  11.00000  0.05    0.26
Q9    1   0.3785  0.8914  0.3760  11.00000  0.05    0.24
Q10   1   0.0091  0.6577  0.3536  11.00000  0.05    0.23
Q11   1   0.0030  0.8361  0.3991  11.00000  0.05    0.21
Q12   1   0.5248  0.7988  0.0826  11.00000  0.05    0.21
Q13   1   0.2196  0.8068  0.4300  11.00000  0.05    0.20
Q14   1   0.4589  0.7540  0.1201  11.00000  0.05    0.19
Q15   1   0.4645  0.9235  0.3637  11.00000  0.05    0.19
Q16   1   0.3600  0.8033  0.2680  11.00000  0.05    0.19
Q17   1   0.4202  0.8964  0.4432  11.00000  0.05    0.19
Q18   1   0.2260  0.7671  0.3720  11.00000  0.05    0.19
Q19   1   0.0994  0.7344  0.5567  11.00000  0.05    0.19
Q20   1   0.4584  1.0329  0.2219  11.00000  0.05    0.19
;
_shelx_res_checksum              80597

_chemical_properties_physical    Air-sensitive,Moisture-sensitive
####################################################################### 
# 
# This file contains crystal structure data downloaded from the 
# Cambridge Structural Database (CSD) hosted by the Cambridge 
# Crystallographic Data Centre (CCDC).
# 
# Full information about CCDC data access policies and citation 
# guidelines are available at http://www.ccdc.cam.ac.uk/access/V1 
# 
# Audit and citation data items may have been added by the CCDC. 
# Please retain this information to preserve the provenance of 
# this file and to allow appropriate attribution of the data. 
# 
#######################################################################

data_test_a_CCDC1
_database_code_depnum_ccdc_archive 'CCDC 1830170'
_audit_update_record             
;
2018-03-15 deposited with the CCDC.
2018-04-30 downloaded from the CCDC.
;
# start Validation Reply Form
_vrf_PLAT303_test_a              
;
PROBLEM: Full Occupancy Atom H1        with # Connections       2.00 Check
RESPONSE: bridging hydride
;
_vrf_PLAT913_test_a              
;
PROBLEM: Missing # of Very Strong Reflections in FCF ....         16 Note
RESPONSE: reflection affected by beamstop omitted
;


_audit_creation_method           SHELXL-2014/6
_chemical_name_systematic        ?
_chemical_name_common            ?
_chemical_melting_point          ?
_chemical_formula_moiety         'C43 H68 B2 N2 O'
_chemical_formula_sum            'C43 H68 B2 N2 O'
_chemical_formula_weight         650.61

loop_
_atom_type_symbol
_atom_type_description
_atom_type_scat_dispersion_real
_atom_type_scat_dispersion_imag
_atom_type_scat_source
C C 0.0033 0.0016 'International Tables Vol C Tables 4.2.6.8 and 6.1.1.4'
H H 0.0000 0.0000 'International Tables Vol C Tables 4.2.6.8 and 6.1.1.4'
B B 0.0013 0.0007 'International Tables Vol C Tables 4.2.6.8 and 6.1.1.4'
N N 0.0061 0.0033 'International Tables Vol C Tables 4.2.6.8 and 6.1.1.4'
O O 0.0106 0.0060 'International Tables Vol C Tables 4.2.6.8 and 6.1.1.4'

_space_group_crystal_system      monoclinic
_space_group_IT_number           14
_space_group_name_H-M_alt        'P 21/n'
_space_group_name_Hall           '-P 2yn'

_shelx_space_group_comment       
;
The symmetry employed for this shelxl refinement is uniquely defined
by the following loop, which should always be used as a source of
symmetry information in preference to the above space-group names.
They are only intended as comments.
;

loop_
_space_group_symop_operation_xyz
'x, y, z'
'-x+1/2, y+1/2, -z+1/2'
'-x, -y, -z'
'x-1/2, -y-1/2, z-1/2'

_cell_length_a                   9.499(4)
_cell_length_b                   22.755(7)
_cell_length_c                   19.041(6)
_cell_angle_alpha                90
_cell_angle_beta                 91.58(3)
_cell_angle_gamma                90
_cell_volume                     4114(2)
_cell_formula_units_Z            4
_cell_measurement_temperature    100(2)
_cell_measurement_reflns_used    9674
_cell_measurement_theta_min      2.53
_cell_measurement_theta_max      26.73


_exptl_special_details           
;
The crystal was immersed in a film of perfluoropolyether oil, mounted on a 
polyimide microloop (MicroMounts of MiTeGen) and transferred to stream of cold 
nitrogen (Bruker Kryoflex2).
;
_exptl_crystal_description       block
_exptl_crystal_colour            yellow
_exptl_crystal_density_meas      ?
_exptl_crystal_density_method    ?
_exptl_crystal_density_diffrn    1.050
_exptl_crystal_F_000             1432
_exptl_transmission_factor_min   ?
_exptl_transmission_factor_max   ?
_exptl_crystal_size_max          0.202
_exptl_crystal_size_mid          0.169
_exptl_crystal_size_min          0.147
_exptl_absorpt_coefficient_mu    0.060
_shelx_estimated_absorpt_T_min   0.988
_shelx_estimated_absorpt_T_max   0.991
_exptl_absorpt_correction_type   multi-scan
_exptl_absorpt_correction_T_min  0.6746
_exptl_absorpt_correction_T_max  0.7454
_exptl_absorpt_process_details   'SadAbs 2014/4 (Bruker AXS)'
_exptl_absorpt_special_details   ?
_diffrn_ambient_temperature      100(2)
_diffrn_radiation_wavelength     0.71073
_diffrn_radiation_type           MoK\a
_diffrn_radiation_monochromator  'multi-layer mirror'
_diffrn_source                   'microfocus sealed tube (Incoatec ImS)'
_diffrn_measurement_device_type  'Bruker D8 Quest'
_diffrn_measurement_method       '\f and \w scans'
_diffrn_detector                 'CMOS area detector (Photon 100)'
_diffrn_detector_area_resol_mean 10.24
_diffrn_reflns_number            54708
_diffrn_reflns_av_unetI/netI     0.0258
_diffrn_reflns_av_R_equivalents  0.0436
_diffrn_reflns_limit_h_min       -11
_diffrn_reflns_limit_h_max       11
_diffrn_reflns_limit_k_min       -28
_diffrn_reflns_limit_k_max       28
_diffrn_reflns_limit_l_min       -23
_diffrn_reflns_limit_l_max       23
_diffrn_reflns_theta_min         2.324
_diffrn_reflns_theta_max         26.372
_diffrn_reflns_theta_full        26.000
_diffrn_measured_fraction_theta_max 0.997
_diffrn_measured_fraction_theta_full 0.997
_diffrn_reflns_Laue_measured_fraction_max 0.997
_diffrn_reflns_Laue_measured_fraction_full 0.997
_diffrn_reflns_point_group_measured_fraction_max 0.997
_diffrn_reflns_point_group_measured_fraction_full 0.997
_reflns_number_total             8385
_reflns_number_gt                6848
_reflns_threshold_expression     'I > 2\s(I)'
_reflns_Friedel_coverage         0.000
_reflns_Friedel_fraction_max     .
_reflns_Friedel_fraction_full    .

_reflns_special_details          
;
 Reflections were merged by SHELXL according to the crystal
 class for the calculation of statistics and refinement.
 
 _reflns_Friedel_fraction is defined as the number of unique
 Friedel pairs measured divided by the number that would be
 possible theoretically, ignoring centric projections and
 systematic absences.
;

_computing_data_collection       'APEX2 ver. 2014.9 (Bruker AXS)'
_computing_cell_refinement       'Saint+ ver. V8.34A (Bruker AXS)'
_computing_data_reduction        'Saint+ ver. V8.34A (Bruker AXS)'
_computing_structure_solution    'SHELXT (Sheldrick, 2014)'
_computing_structure_refinement  'SHELXL-2014/6 (Sheldrick, 2014)'
_computing_molecular_graphics    'ShelXLe (Huebschle et all, 2011)'
_computing_publication_material  'SHELXL-2014/6 (Sheldrick, 2014)'
_refine_special_details          
;

 Refinement of F^2^ against ALL reflections. The weighted R-factor wR and 
goodness of fit S are based on F^2^, conventional R-factors R are based on F, 
with F set to zero for negative F^2^. The threshold expression of F^2^ > 
2sigma(F^2^) is used only for calculating R-factors(gt) etc. and is not 
relevant to the choice of reflections for refinement. R-factors based on F^2^ 
are statistically about twice as large as those based on F, and R-factors 
based on ALL data will be even larger.
;
_refine_ls_structure_factor_coef Fsqd
_refine_ls_matrix_type           full
_refine_ls_weighting_scheme      calc
_refine_ls_weighting_details     
'w=1/[\s^2^(Fo^2^)+(0.0547P)^2^+1.5192P] where P=(Fo^2^+2Fc^2^)/3'
_atom_sites_solution_primary     ?
_atom_sites_solution_secondary   ?
_atom_sites_solution_hydrogens   mixed
_refine_ls_hydrogen_treatment    mixed
_refine_ls_extinction_method     none
_refine_ls_extinction_coef       .
_refine_ls_number_reflns         8385
_refine_ls_number_parameters     454
_refine_ls_number_restraints     0
_refine_ls_R_factor_all          0.0551
_refine_ls_R_factor_gt           0.0407
_refine_ls_wR_factor_ref         0.1128
_refine_ls_wR_factor_gt          0.1026
_refine_ls_goodness_of_fit_ref   1.029
_refine_ls_restrained_S_all      1.029
_refine_ls_shift/su_max          0.001
_refine_ls_shift/su_mean         0.000

loop_
_atom_site_label
_atom_site_type_symbol
_atom_site_fract_x
_atom_site_fract_y
_atom_site_fract_z
_atom_site_U_iso_or_equiv
_atom_site_adp_type
_atom_site_occupancy
_atom_site_site_symmetry_order
_atom_site_calc_flag
_atom_site_refinement_flags_posn
_atom_site_refinement_flags_adp
_atom_site_refinement_flags_occupancy
_atom_site_disorder_assembly
_atom_site_disorder_group
O1 O 0.11660(9) 0.28083(4) 0.41632(4) 0.01788(19) Uani 1 1 d . . . . .
H1 H 0.3319(18) 0.3312(7) 0.4159(8) 0.035(4) Uiso 1 1 d . . . . .
N1 N 0.33327(11) 0.19138(4) 0.43724(5) 0.0169(2) Uani 1 1 d . . . . .
B1 B 0.24336(14) 0.28572(6) 0.38030(7) 0.0163(3) Uani 1 1 d . . . . .
B2 B 0.26750(15) 0.36035(6) 0.37244(7) 0.0169(3) Uani 1 1 d . . . . .
C1 C 0.05611(13) 0.33477(5) 0.42985(6) 0.0172(2) Uani 1 1 d . . . . .
C2 C 0.12655(13) 0.38097(5) 0.40639(6) 0.0180(3) Uani 1 1 d . . . . .
H2 H 0.0962 0.4206 0.4096 0.022 Uiso 1 1 calc R U . . .
N2 N 0.35192(10) 0.44687(4) 0.30055(5) 0.0156(2) Uani 1 1 d . . . . .
C3 C -0.07399(13) 0.33019(6) 0.47152(7) 0.0218(3) Uani 1 1 d . . . . .
H3A H -0.1214 0.3684 0.4722 0.033 Uiso 1 1 calc R U . . .
H3B H -0.0488 0.3183 0.5197 0.033 Uiso 1 1 calc R U . . .
H3C H -0.1373 0.3009 0.4500 0.033 Uiso 1 1 calc R U . . .
C4 C 0.32182(13) 0.22405(5) 0.36964(6) 0.0165(2) Uani 1 1 d . . . . .
H4 H 0.4189 0.2320 0.3530 0.020 Uiso 1 1 calc R U . . .
C5 C 0.24746(13) 0.13732(5) 0.43689(7) 0.0212(3) Uani 1 1 d . . . . .
C6 C 0.31713(15) 0.08784(6) 0.47919(8) 0.0279(3) Uani 1 1 d . . . . .
H6A H 0.2561 0.0531 0.4778 0.042 Uiso 1 1 calc R U . . .
H6B H 0.3322 0.1005 0.5280 0.042 Uiso 1 1 calc R U . . .
H6C H 0.4079 0.0781 0.4589 0.042 Uiso 1 1 calc R U . . .
C7 C 0.10082(14) 0.14794(6) 0.46694(8) 0.0267(3) Uani 1 1 d . . . . .
H7A H 0.0427 0.1127 0.4599 0.040 Uiso 1 1 calc R U . . .
H7B H 0.0560 0.1813 0.4428 0.040 Uiso 1 1 calc R U . . .
H7C H 0.1105 0.1565 0.5173 0.040 Uiso 1 1 calc R U . . .
C8 C 0.23540(15) 0.12265(6) 0.35806(7) 0.0258(3) Uani 1 1 d . . . . .
H8A H 0.1442 0.1032 0.3472 0.031 Uiso 1 1 calc R U . . .
H8B H 0.3121 0.0956 0.3451 0.031 Uiso 1 1 calc R U . . .
C9 C 0.24608(14) 0.18046(6) 0.31636(7) 0.0217(3) Uani 1 1 d . . . . .
C10 C 0.33503(16) 0.17146(7) 0.25095(7) 0.0308(3) Uani 1 1 d . . . . .
H10A H 0.2910 0.1414 0.2208 0.046 Uiso 1 1 calc R U . . .
H10B H 0.4300 0.1587 0.2654 0.046 Uiso 1 1 calc R U . . .
H10C H 0.3407 0.2085 0.2250 0.046 Uiso 1 1 calc R U . . .
C11 C 0.10026(15) 0.20172(6) 0.29014(7) 0.0263(3) Uani 1 1 d . . . . .
H11A H 0.0605 0.1733 0.2563 0.039 Uiso 1 1 calc R U . . .
H11B H 0.1095 0.2401 0.2673 0.039 Uiso 1 1 calc R U . . .
H11C H 0.0378 0.2053 0.3300 0.039 Uiso 1 1 calc R U . . .
C12 C 0.45262(13) 0.20217(5) 0.48256(6) 0.0172(2) Uani 1 1 d . . . . .
C13 C 0.58896(14) 0.18186(6) 0.46596(7) 0.0203(3) Uani 1 1 d . . . . .
C14 C 0.61740(14) 0.14568(6) 0.40073(7) 0.0257(3) Uani 1 1 d . . . . .
H14 H 0.5247 0.1364 0.3771 0.031 Uiso 1 1 calc R U . . .
C15 C 0.70595(16) 0.17995(7) 0.34846(8) 0.0344(3) Uani 1 1 d . . . . .
H15A H 0.7203 0.1558 0.3066 0.052 Uiso 1 1 calc R U . . .
H15B H 0.7974 0.1897 0.3705 0.052 Uiso 1 1 calc R U . . .
H15C H 0.6567 0.2162 0.3349 0.052 Uiso 1 1 calc R U . . .
C16 C 0.69155(16) 0.08711(7) 0.41860(9) 0.0348(4) Uani 1 1 d . . . . .
H16A H 0.6978 0.0633 0.3759 0.052 Uiso 1 1 calc R U . . .
H16B H 0.6375 0.0658 0.4535 0.052 Uiso 1 1 calc R U . . .
H16C H 0.7865 0.0950 0.4377 0.052 Uiso 1 1 calc R U . . .
C17 C 0.70293(14) 0.19561(6) 0.51080(7) 0.0250(3) Uani 1 1 d . . . . .
H17 H 0.7943 0.1820 0.4998 0.030 Uiso 1 1 calc R U . . .
C18 C 0.68558(14) 0.22863(6) 0.57095(7) 0.0267(3) Uani 1 1 d . . . . .
H18 H 0.7643 0.2375 0.6009 0.032 Uiso 1 1 calc R U . . .
C19 C 0.55303(14) 0.24857(6) 0.58710(7) 0.0234(3) Uani 1 1 d . . . . .
H19 H 0.5415 0.2712 0.6285 0.028 Uiso 1 1 calc R U . . .
C20 C 0.43574(13) 0.23629(5) 0.54397(6) 0.0183(3) Uani 1 1 d . . . . .
C21 C 0.29233(14) 0.25897(6) 0.56473(6) 0.0205(3) Uani 1 1 d . . . . .
H21 H 0.2242 0.2507 0.5250 0.025 Uiso 1 1 calc R U . . .
C22 C 0.29103(15) 0.32539(6) 0.57824(7) 0.0262(3) Uani 1 1 d . . . . .
H22A H 0.1952 0.3380 0.5887 0.039 Uiso 1 1 calc R U . . .
H22B H 0.3228 0.3461 0.5364 0.039 Uiso 1 1 calc R U . . .
H22C H 0.3543 0.3346 0.6183 0.039 Uiso 1 1 calc R U . . .
C23 C 0.24016(15) 0.22694(7) 0.62966(7) 0.0304(3) Uani 1 1 d . . . . .
H23A H 0.1434 0.2391 0.6387 0.046 Uiso 1 1 calc R U . . .
H23B H 0.3011 0.2367 0.6704 0.046 Uiso 1 1 calc R U . . .
H23C H 0.2425 0.1844 0.6215 0.046 Uiso 1 1 calc R U . . .
C24 C 0.37410(12) 0.39440(5) 0.32951(6) 0.0155(2) Uani 1 1 d . . . . .
C25 C 0.47092(13) 0.47044(6) 0.25713(7) 0.0202(3) Uani 1 1 d . . . . .
C26 C 0.43338(15) 0.46702(6) 0.17850(7) 0.0266(3) Uani 1 1 d . . . . .
H26A H 0.5127 0.4815 0.1515 0.040 Uiso 1 1 calc R U . . .
H26B H 0.3501 0.4913 0.1681 0.040 Uiso 1 1 calc R U . . .
H26C H 0.4133 0.4261 0.1655 0.040 Uiso 1 1 calc R U . . .
C27 C 0.50534(15) 0.53424(6) 0.27524(7) 0.0254(3) Uani 1 1 d . . . . .
H27A H 0.5796 0.5484 0.2448 0.038 Uiso 1 1 calc R U . . .
H27B H 0.5378 0.5368 0.3244 0.038 Uiso 1 1 calc R U . . .
H27C H 0.4208 0.5584 0.2681 0.038 Uiso 1 1 calc R U . . .
C28 C 0.58981(14) 0.42895(6) 0.28051(7) 0.0237(3) Uani 1 1 d . . . . .
H28A H 0.6502 0.4478 0.3173 0.028 Uiso 1 1 calc R U . . .
H28B H 0.6489 0.4189 0.2402 0.028 Uiso 1 1 calc R U . . .
C29 C 0.52021(13) 0.37325(6) 0.30970(6) 0.0189(3) Uani 1 1 d . . . . .
C30 C 0.50493(15) 0.32550(6) 0.25296(7) 0.0254(3) Uani 1 1 d . . . . .
H30A H 0.5985 0.3122 0.2396 0.038 Uiso 1 1 calc R U . . .
H30B H 0.4546 0.3416 0.2117 0.038 Uiso 1 1 calc R U . . .
H30C H 0.4519 0.2922 0.2714 0.038 Uiso 1 1 calc R U . . .
C31 C 0.60672(14) 0.34914(6) 0.37208(7) 0.0248(3) Uani 1 1 d . . . . .
H31A H 0.7026 0.3406 0.3573 0.037 Uiso 1 1 calc R U . . .
H31B H 0.5630 0.3130 0.3890 0.037 Uiso 1 1 calc R U . . .
H31C H 0.6101 0.3784 0.4099 0.037 Uiso 1 1 calc R U . . .
C32 C 0.22144(12) 0.47920(5) 0.30852(6) 0.0159(2) Uani 1 1 d . . . . .
C33 C 0.10718(13) 0.46814(5) 0.26212(6) 0.0190(3) Uani 1 1 d . . . . .
C34 C 0.10601(14) 0.41965(6) 0.20720(7) 0.0227(3) Uani 1 1 d . . . . .
H34 H 0.2024 0.4020 0.2067 0.027 Uiso 1 1 calc R U . . .
C35 C 0.06987(18) 0.44235(7) 0.13304(7) 0.0347(4) Uani 1 1 d . . . . .
H35A H 0.0785 0.4102 0.0992 0.052 Uiso 1 1 calc R U . . .
H35B H 0.1349 0.4740 0.1212 0.052 Uiso 1 1 calc R U . . .
H35C H -0.0269 0.4573 0.1313 0.052 Uiso 1 1 calc R U . . .
C36 C 0.00230(15) 0.37117(6) 0.22697(8) 0.0284(3) Uani 1 1 d . . . . .
H36A H 0.0089 0.3385 0.1936 0.043 Uiso 1 1 calc R U . . .
H36B H -0.0937 0.3869 0.2254 0.043 Uiso 1 1 calc R U . . .
H36C H 0.0255 0.3571 0.2745 0.043 Uiso 1 1 calc R U . . .
C37 C -0.01620(14) 0.50042(6) 0.27142(7) 0.0230(3) Uani 1 1 d . . . . .
H37 H -0.0941 0.4947 0.2398 0.028 Uiso 1 1 calc R U . . .
C38 C -0.02731(14) 0.54042(6) 0.32546(7) 0.0242(3) Uani 1 1 d . . . . .
H38 H -0.1117 0.5622 0.3304 0.029 Uiso 1 1 calc R U . . .
C39 C 0.08467(14) 0.54866(5) 0.37236(7) 0.0206(3) Uani 1 1 d . . . . .
H39 H 0.0752 0.5755 0.4101 0.025 Uiso 1 1 calc R U . . .
C40 C 0.21125(13) 0.51836(5) 0.36541(6) 0.0171(2) Uani 1 1 d . . . . .
C41 C 0.32695(14) 0.52637(6) 0.42160(7) 0.0204(3) Uani 1 1 d . . . . .
H41 H 0.4106 0.5031 0.4071 0.024 Uiso 1 1 calc R U . . .
C42 C 0.37239(15) 0.59083(6) 0.42834(7) 0.0254(3) Uani 1 1 d . . . . .
H42A H 0.4524 0.5939 0.4617 0.038 Uiso 1 1 calc R U . . .
H42B H 0.2937 0.6143 0.4452 0.038 Uiso 1 1 calc R U . . .
H42C H 0.4001 0.6055 0.3824 0.038 Uiso 1 1 calc R U . . .
C43 C 0.28145(15) 0.50299(6) 0.49318(7) 0.0260(3) Uani 1 1 d . . . . .
H43A H 0.3572 0.5095 0.5283 0.039 Uiso 1 1 calc R U . . .
H43B H 0.2617 0.4608 0.4895 0.039 Uiso 1 1 calc R U . . .
H43C H 0.1964 0.5237 0.5074 0.039 Uiso 1 1 calc R U . . .

loop_
_atom_site_aniso_label
_atom_site_aniso_U_11
_atom_site_aniso_U_22
_atom_site_aniso_U_33
_atom_site_aniso_U_23
_atom_site_aniso_U_13
_atom_site_aniso_U_12
O1 0.0163(4) 0.0159(4) 0.0215(4) -0.0006(3) 0.0008(3) 0.0021(3)
N1 0.0147(5) 0.0158(5) 0.0199(5) 0.0019(4) -0.0038(4) -0.0019(4)
B1 0.0153(6) 0.0184(7) 0.0150(6) -0.0016(5) -0.0031(5) 0.0003(5)
B2 0.0173(7) 0.0169(7) 0.0164(6) -0.0009(5) -0.0011(5) 0.0032(5)
C1 0.0154(6) 0.0187(6) 0.0174(6) -0.0021(5) -0.0016(5) 0.0039(5)
C2 0.0175(6) 0.0165(6) 0.0200(6) -0.0016(5) -0.0002(5) 0.0025(5)
N2 0.0140(5) 0.0173(5) 0.0154(5) -0.0009(4) 0.0000(4) 0.0004(4)
C3 0.0161(6) 0.0241(7) 0.0252(6) 0.0003(5) 0.0025(5) 0.0014(5)
C4 0.0164(6) 0.0167(6) 0.0162(6) -0.0003(5) -0.0015(5) 0.0009(5)
C5 0.0178(6) 0.0159(6) 0.0294(7) 0.0019(5) -0.0061(5) -0.0027(5)
C6 0.0236(7) 0.0201(7) 0.0397(8) 0.0076(6) -0.0075(6) -0.0023(5)
C7 0.0192(7) 0.0247(7) 0.0360(8) 0.0056(6) -0.0035(6) -0.0049(5)
C8 0.0247(7) 0.0190(6) 0.0331(7) -0.0037(5) -0.0086(6) 0.0002(5)
C9 0.0232(7) 0.0188(6) 0.0228(6) -0.0054(5) -0.0058(5) 0.0022(5)
C10 0.0347(8) 0.0312(8) 0.0265(7) -0.0108(6) -0.0012(6) 0.0027(6)
C11 0.0283(7) 0.0235(7) 0.0263(7) -0.0051(5) -0.0117(6) 0.0025(6)
C12 0.0155(6) 0.0161(6) 0.0200(6) 0.0037(5) -0.0021(5) -0.0026(5)
C13 0.0174(6) 0.0193(6) 0.0243(6) 0.0024(5) -0.0012(5) -0.0002(5)
C14 0.0174(6) 0.0273(7) 0.0322(7) -0.0035(6) -0.0013(5) 0.0042(5)
C15 0.0264(8) 0.0410(9) 0.0361(8) -0.0036(7) 0.0082(6) 0.0059(6)
C16 0.0239(7) 0.0295(8) 0.0505(9) -0.0074(7) -0.0062(7) 0.0076(6)
C17 0.0145(6) 0.0279(7) 0.0324(7) 0.0030(6) -0.0021(5) -0.0011(5)
C18 0.0199(7) 0.0311(7) 0.0286(7) 0.0032(6) -0.0085(5) -0.0059(6)
C19 0.0264(7) 0.0242(7) 0.0195(6) 0.0008(5) -0.0029(5) -0.0036(5)
C20 0.0181(6) 0.0185(6) 0.0182(6) 0.0053(5) 0.0000(5) -0.0028(5)
C21 0.0202(6) 0.0240(7) 0.0174(6) 0.0028(5) 0.0008(5) -0.0001(5)
C22 0.0282(7) 0.0281(7) 0.0223(7) -0.0023(5) 0.0006(5) 0.0012(6)
C23 0.0266(7) 0.0391(8) 0.0257(7) 0.0109(6) 0.0063(6) 0.0019(6)
C24 0.0151(6) 0.0180(6) 0.0131(5) -0.0043(4) -0.0036(4) 0.0013(5)
C25 0.0165(6) 0.0232(6) 0.0212(6) 0.0022(5) 0.0039(5) -0.0004(5)
C26 0.0309(8) 0.0283(7) 0.0209(6) 0.0027(5) 0.0043(6) 0.0001(6)
C27 0.0225(7) 0.0239(7) 0.0299(7) 0.0026(6) 0.0049(5) -0.0029(5)
C28 0.0161(6) 0.0273(7) 0.0278(7) 0.0021(5) 0.0042(5) 0.0024(5)
C29 0.0152(6) 0.0225(6) 0.0190(6) -0.0001(5) 0.0022(5) 0.0029(5)
C30 0.0314(8) 0.0248(7) 0.0204(6) -0.0023(5) 0.0060(5) 0.0075(6)
C31 0.0181(6) 0.0305(7) 0.0256(7) 0.0021(6) -0.0015(5) 0.0056(5)
C32 0.0144(6) 0.0146(6) 0.0186(6) 0.0018(5) -0.0003(5) 0.0010(4)
C33 0.0192(6) 0.0180(6) 0.0195(6) 0.0002(5) -0.0022(5) 0.0004(5)
C34 0.0217(7) 0.0245(7) 0.0216(6) -0.0056(5) -0.0061(5) 0.0023(5)
C35 0.0401(9) 0.0395(9) 0.0239(7) -0.0060(6) -0.0115(6) 0.0043(7)
C36 0.0241(7) 0.0252(7) 0.0355(8) -0.0105(6) -0.0064(6) -0.0010(6)
C37 0.0177(6) 0.0228(7) 0.0281(7) -0.0016(5) -0.0074(5) 0.0022(5)
C38 0.0183(6) 0.0210(6) 0.0332(7) -0.0011(5) -0.0008(5) 0.0055(5)
C39 0.0220(7) 0.0158(6) 0.0239(6) -0.0031(5) 0.0015(5) 0.0011(5)
C40 0.0170(6) 0.0152(6) 0.0190(6) 0.0005(5) -0.0002(5) -0.0016(5)
C41 0.0193(6) 0.0207(6) 0.0210(6) -0.0051(5) -0.0028(5) -0.0001(5)
C42 0.0246(7) 0.0250(7) 0.0264(7) -0.0079(5) -0.0007(5) -0.0048(5)
C43 0.0301(7) 0.0267(7) 0.0209(6) -0.0020(5) -0.0052(5) -0.0009(6)

_geom_special_details            
;
 All esds (except the esd in the dihedral angle between two l.s. planes)
 are estimated using the full covariance matrix.  The cell esds are taken
 into account individually in the estimation of esds in distances, angles
 and torsion angles; correlations between esds in cell parameters are only
 used when they are defined by crystal symmetry.  An approximate (isotropic)
 treatment of cell esds is used for estimating esds involving l.s. planes.
;

loop_
_geom_bond_atom_site_label_1
_geom_bond_atom_site_label_2
_geom_bond_distance
_geom_bond_site_symmetry_2
_geom_bond_publ_flag
O1 C1 1.3824(15) . ?
O1 B1 1.4064(17) . ?
N1 C12 1.4270(16) . ?
N1 C5 1.4755(16) . ?
N1 C4 1.4878(16) . ?
B1 C4 1.6045(18) . ?
B1 B2 1.721(2) . ?
B1 H1 1.485(17) . ?
B2 C24 1.5295(19) . ?
B2 C2 1.5743(18) . ?
B2 H1 1.213(16) . ?
C1 C2 1.3301(18) . ?
C1 C3 1.4905(18) . ?
C2 H2 0.9500 . ?
N2 C24 1.3295(16) . ?
N2 C32 1.4528(16) . ?
N2 C25 1.5167(16) . ?
C3 H3A 0.9800 . ?
C3 H3B 0.9800 . ?
C3 H3C 0.9800 . ?
C4 C9 1.5782(17) . ?
C4 H4 1.0000 . ?
C5 C6 1.5248(18) . ?
C5 C8 1.5388(19) . ?
C5 C7 1.539(2) . ?
C6 H6A 0.9800 . ?
C6 H6B 0.9800 . ?
C6 H6C 0.9800 . ?
C7 H7A 0.9800 . ?
C7 H7B 0.9800 . ?
C7 H7C 0.9800 . ?
C8 C9 1.5412(19) . ?
C8 H8A 0.9900 . ?
C8 H8B 0.9900 . ?
C9 C11 1.5375(19) . ?
C9 C10 1.538(2) . ?
C10 H10A 0.9800 . ?
C10 H10B 0.9800 . ?
C10 H10C 0.9800 . ?
C11 H11A 0.9800 . ?
C11 H11B 0.9800 . ?
C11 H11C 0.9800 . ?
C12 C20 1.4164(18) . ?
C12 C13 1.4188(18) . ?
C13 C17 1.3957(19) . ?
C13 C14 1.5206(19) . ?
C14 C15 1.534(2) . ?
C14 C16 1.541(2) . ?
C14 H14 1.0000 . ?
C15 H15A 0.9800 . ?
C15 H15B 0.9800 . ?
C15 H15C 0.9800 . ?
C16 H16A 0.9800 . ?
C16 H16B 0.9800 . ?
C16 H16C 0.9800 . ?
C17 C18 1.383(2) . ?
C17 H17 0.9500 . ?
C18 C19 1.381(2) . ?
C18 H18 0.9500 . ?
C19 C20 1.3941(19) . ?
C19 H19 0.9500 . ?
C20 C21 1.5191(18) . ?
C21 C23 1.5294(18) . ?
C21 C22 1.5334(19) . ?
C21 H21 1.0000 . ?
C22 H22A 0.9800 . ?
C22 H22B 0.9800 . ?
C22 H22C 0.9800 . ?
C23 H23A 0.9800 . ?
C23 H23B 0.9800 . ?
C23 H23C 0.9800 . ?
C24 C29 1.5260(17) . ?
C25 C27 1.5257(19) . ?
C25 C28 1.5288(18) . ?
C25 C26 1.5314(18) . ?
C26 H26A 0.9800 . ?
C26 H26B 0.9800 . ?
C26 H26C 0.9800 . ?
C27 H27A 0.9800 . ?
C27 H27B 0.9800 . ?
C27 H27C 0.9800 . ?
C28 C29 1.5402(18) . ?
C28 H28A 0.9900 . ?
C28 H28B 0.9900 . ?
C29 C31 1.5276(18) . ?
C29 C30 1.5364(18) . ?
C30 H30A 0.9800 . ?
C30 H30B 0.9800 . ?
C30 H30C 0.9800 . ?
C31 H31A 0.9800 . ?
C31 H31B 0.9800 . ?
C31 H31C 0.9800 . ?
C32 C33 1.4033(18) . ?
C32 C40 1.4080(17) . ?
C33 C37 1.3986(18) . ?
C33 C34 1.5199(18) . ?
C34 C36 1.533(2) . ?
C34 C35 1.5336(19) . ?
C34 H34 1.0000 . ?
C35 H35A 0.9800 . ?
C35 H35B 0.9800 . ?
C35 H35C 0.9800 . ?
C36 H36A 0.9800 . ?
C36 H36B 0.9800 . ?
C36 H36C 0.9800 . ?
C37 C38 1.3799(19) . ?
C37 H37 0.9500 . ?
C38 C39 1.3826(19) . ?
C38 H38 0.9500 . ?
C39 C40 1.3955(18) . ?
C39 H39 0.9500 . ?
C40 C41 1.5235(17) . ?
C41 C42 1.5334(18) . ?
C41 C43 1.5361(19) . ?
C41 H41 1.0000 . ?
C42 H42A 0.9800 . ?
C42 H42B 0.9800 . ?
C42 H42C 0.9800 . ?
C43 H43A 0.9800 . ?
C43 H43B 0.9800 . ?
C43 H43C 0.9800 . ?

loop_
_geom_angle_atom_site_label_1
_geom_angle_atom_site_label_2
_geom_angle_atom_site_label_3
_geom_angle
_geom_angle_site_symmetry_1
_geom_angle_site_symmetry_3
_geom_angle_publ_flag
C1 O1 B1 112.74(10) . . ?
C12 N1 C5 125.16(10) . . ?
C12 N1 C4 118.36(10) . . ?
C5 N1 C4 112.67(10) . . ?
O1 B1 C4 113.53(11) . . ?
O1 B1 B2 103.80(10) . . ?
C4 B1 B2 142.07(11) . . ?
O1 B1 H1 108.3(6) . . ?
C4 B1 H1 114.1(7) . . ?
B2 B1 H1 43.7(6) . . ?
C24 B2 C2 130.65(11) . . ?
C24 B2 B1 129.66(11) . . ?
C2 B2 B1 98.14(10) . . ?
C24 B2 H1 108.3(8) . . ?
C2 B2 H1 107.5(8) . . ?
B1 B2 H1 57.8(8) . . ?
C2 C1 O1 115.06(11) . . ?
C2 C1 C3 131.77(12) . . ?
O1 C1 C3 113.09(11) . . ?
C1 C2 B2 110.10(11) . . ?
C1 C2 H2 124.9 . . ?
B2 C2 H2 124.9 . . ?
C24 N2 C32 122.51(10) . . ?
C24 N2 C25 115.57(10) . . ?
C32 N2 C25 121.91(10) . . ?
C1 C3 H3A 109.5 . . ?
C1 C3 H3B 109.5 . . ?
H3A C3 H3B 109.5 . . ?
C1 C3 H3C 109.5 . . ?
H3A C3 H3C 109.5 . . ?
H3B C3 H3C 109.5 . . ?
N1 C4 C9 105.26(10) . . ?
N1 C4 B1 110.54(10) . . ?
C9 C4 B1 115.21(10) . . ?
N1 C4 H4 108.5 . . ?
C9 C4 H4 108.5 . . ?
B1 C4 H4 108.5 . . ?
N1 C5 C6 112.43(11) . . ?
N1 C5 C8 102.21(10) . . ?
C6 C5 C8 112.00(11) . . ?
N1 C5 C7 111.90(11) . . ?
C6 C5 C7 107.68(11) . . ?
C8 C5 C7 110.65(11) . . ?
C5 C6 H6A 109.5 . . ?
C5 C6 H6B 109.5 . . ?
H6A C6 H6B 109.5 . . ?
C5 C6 H6C 109.5 . . ?
H6A C6 H6C 109.5 . . ?
H6B C6 H6C 109.5 . . ?
C5 C7 H7A 109.5 . . ?
C5 C7 H7B 109.5 . . ?
H7A C7 H7B 109.5 . . ?
C5 C7 H7C 109.5 . . ?
H7A C7 H7C 109.5 . . ?
H7B C7 H7C 109.5 . . ?
C5 C8 C9 108.25(10) . . ?
C5 C8 H8A 110.0 . . ?
C9 C8 H8A 110.0 . . ?
C5 C8 H8B 110.0 . . ?
C9 C8 H8B 110.0 . . ?
H8A C8 H8B 108.4 . . ?
C11 C9 C10 106.80(11) . . ?
C11 C9 C8 111.37(11) . . ?
C10 C9 C8 110.43(11) . . ?
C11 C9 C4 113.68(10) . . ?
C10 C9 C4 110.70(11) . . ?
C8 C9 C4 103.92(10) . . ?
C9 C10 H10A 109.5 . . ?
C9 C10 H10B 109.5 . . ?
H10A C10 H10B 109.5 . . ?
C9 C10 H10C 109.5 . . ?
H10A C10 H10C 109.5 . . ?
H10B C10 H10C 109.5 . . ?
C9 C11 H11A 109.5 . . ?
C9 C11 H11B 109.5 . . ?
H11A C11 H11B 109.5 . . ?
C9 C11 H11C 109.5 . . ?
H11A C11 H11C 109.5 . . ?
H11B C11 H11C 109.5 . . ?
C20 C12 C13 119.15(11) . . ?
C20 C12 N1 119.17(11) . . ?
C13 C12 N1 121.61(11) . . ?
C17 C13 C12 119.22(12) . . ?
C17 C13 C14 117.96(12) . . ?
C12 C13 C14 122.82(12) . . ?
C13 C14 C15 111.57(12) . . ?
C13 C14 C16 112.23(12) . . ?
C15 C14 C16 109.12(12) . . ?
C13 C14 H14 107.9 . . ?
C15 C14 H14 107.9 . . ?
C16 C14 H14 107.9 . . ?
C14 C15 H15A 109.5 . . ?
C14 C15 H15B 109.5 . . ?
H15A C15 H15B 109.5 . . ?
C14 C15 H15C 109.5 . . ?
H15A C15 H15C 109.5 . . ?
H15B C15 H15C 109.5 . . ?
C14 C16 H16A 109.5 . . ?
C14 C16 H16B 109.5 . . ?
H16A C16 H16B 109.5 . . ?
C14 C16 H16C 109.5 . . ?
H16A C16 H16C 109.5 . . ?
H16B C16 H16C 109.5 . . ?
C18 C17 C13 121.34(13) . . ?
C18 C17 H17 119.3 . . ?
C13 C17 H17 119.3 . . ?
C19 C18 C17 119.54(12) . . ?
C19 C18 H18 120.2 . . ?
C17 C18 H18 120.2 . . ?
C18 C19 C20 121.44(13) . . ?
C18 C19 H19 119.3 . . ?
C20 C19 H19 119.3 . . ?
C19 C20 C12 119.31(12) . . ?
C19 C20 C21 119.10(12) . . ?
C12 C20 C21 121.58(11) . . ?
C20 C21 C23 111.18(11) . . ?
C20 C21 C22 112.95(11) . . ?
C23 C21 C22 109.26(11) . . ?
C20 C21 H21 107.8 . . ?
C23 C21 H21 107.8 . . ?
C22 C21 H21 107.8 . . ?
C21 C22 H22A 109.5 . . ?
C21 C22 H22B 109.5 . . ?
H22A C22 H22B 109.5 . . ?
C21 C22 H22C 109.5 . . ?
H22A C22 H22C 109.5 . . ?
H22B C22 H22C 109.5 . . ?
C21 C23 H23A 109.5 . . ?
C21 C23 H23B 109.5 . . ?
H23A C23 H23B 109.5 . . ?
C21 C23 H23C 109.5 . . ?
H23A C23 H23C 109.5 . . ?
H23B C23 H23C 109.5 . . ?
N2 C24 C29 108.39(10) . . ?
N2 C24 B2 125.23(11) . . ?
C29 C24 B2 126.32(11) . . ?
N2 C25 C27 111.81(10) . . ?
N2 C25 C28 100.28(10) . . ?
C27 C25 C28 111.71(11) . . ?
N2 C25 C26 110.98(11) . . ?
C27 C25 C26 108.18(11) . . ?
C28 C25 C26 113.80(11) . . ?
C25 C26 H26A 109.5 . . ?
C25 C26 H26B 109.5 . . ?
H26A C26 H26B 109.5 . . ?
C25 C26 H26C 109.5 . . ?
H26A C26 H26C 109.5 . . ?
H26B C26 H26C 109.5 . . ?
C25 C27 H27A 109.5 . . ?
C25 C27 H27B 109.5 . . ?
H27A C27 H27B 109.5 . . ?
C25 C27 H27C 109.5 . . ?
H27A C27 H27C 109.5 . . ?
H27B C27 H27C 109.5 . . ?
C25 C28 C29 106.99(11) . . ?
C25 C28 H28A 110.3 . . ?
C29 C28 H28A 110.3 . . ?
C25 C28 H28B 110.3 . . ?
C29 C28 H28B 110.3 . . ?
H28A C28 H28B 108.6 . . ?
C24 C29 C31 113.24(10) . . ?
C24 C29 C30 109.14(11) . . ?
C31 C29 C30 109.33(11) . . ?
C24 C29 C28 103.42(10) . . ?
C31 C29 C28 110.43(11) . . ?
C30 C29 C28 111.19(11) . . ?
C29 C30 H30A 109.5 . . ?
C29 C30 H30B 109.5 . . ?
H30A C30 H30B 109.5 . . ?
C29 C30 H30C 109.5 . . ?
H30A C30 H30C 109.5 . . ?
H30B C30 H30C 109.5 . . ?
C29 C31 H31A 109.5 . . ?
C29 C31 H31B 109.5 . . ?
H31A C31 H31B 109.5 . . ?
C29 C31 H31C 109.5 . . ?
H31A C31 H31C 109.5 . . ?
H31B C31 H31C 109.5 . . ?
C33 C32 C40 121.98(11) . . ?
C33 C32 N2 119.38(11) . . ?
C40 C32 N2 118.53(11) . . ?
C37 C33 C32 117.53(12) . . ?
C37 C33 C34 118.56(11) . . ?
C32 C33 C34 123.66(11) . . ?
C33 C34 C36 110.25(11) . . ?
C33 C34 C35 112.72(11) . . ?
C36 C34 C35 109.84(12) . . ?
C33 C34 H34 108.0 . . ?
C36 C34 H34 108.0 . . ?
C35 C34 H34 108.0 . . ?
C34 C35 H35A 109.5 . . ?
C34 C35 H35B 109.5 . . ?
H35A C35 H35B 109.5 . . ?
C34 C35 H35C 109.5 . . ?
H35A C35 H35C 109.5 . . ?
H35B C35 H35C 109.5 . . ?
C34 C36 H36A 109.5 . . ?
C34 C36 H36B 109.5 . . ?
H36A C36 H36B 109.5 . . ?
C34 C36 H36C 109.5 . . ?
H36A C36 H36C 109.5 . . ?
H36B C36 H36C 109.5 . . ?
C38 C37 C33 121.49(12) . . ?
C38 C37 H37 119.3 . . ?
C33 C37 H37 119.3 . . ?
C37 C38 C39 119.86(12) . . ?
C37 C38 H38 120.1 . . ?
C39 C38 H38 120.1 . . ?
C38 C39 C40 121.42(12) . . ?
C38 C39 H39 119.3 . . ?
C40 C39 H39 119.3 . . ?
C39 C40 C32 117.60(11) . . ?
C39 C40 C41 118.76(11) . . ?
C32 C40 C41 123.54(11) . . ?
C40 C41 C42 111.67(11) . . ?
C40 C41 C43 111.50(11) . . ?
C42 C41 C43 110.02(11) . . ?
C40 C41 H41 107.8 . . ?
C42 C41 H41 107.8 . . ?
C43 C41 H41 107.8 . . ?
C41 C42 H42A 109.5 . . ?
C41 C42 H42B 109.5 . . ?
H42A C42 H42B 109.5 . . ?
C41 C42 H42C 109.5 . . ?
H42A C42 H42C 109.5 . . ?
H42B C42 H42C 109.5 . . ?
C41 C43 H43A 109.5 . . ?
C41 C43 H43B 109.5 . . ?
H43A C43 H43B 109.5 . . ?
C41 C43 H43C 109.5 . . ?
H43A C43 H43C 109.5 . . ?
H43B C43 H43C 109.5 . . ?

loop_
_geom_torsion_atom_site_label_1
_geom_torsion_atom_site_label_2
_geom_torsion_atom_site_label_3
_geom_torsion_atom_site_label_4
_geom_torsion
_geom_torsion_site_symmetry_1
_geom_torsion_site_symmetry_2
_geom_torsion_site_symmetry_3
_geom_torsion_site_symmetry_4
_geom_torsion_publ_flag
C1 O1 B1 C4 175.26(10) . . . . ?
C1 O1 B1 B2 2.12(12) . . . . ?
O1 B1 B2 C24 -170.22(12) . . . . ?
C4 B1 B2 C24 20.1(2) . . . . ?
O1 B1 B2 C2 -3.46(11) . . . . ?
C4 B1 B2 C2 -173.19(15) . . . . ?
B1 O1 C1 C2 0.49(15) . . . . ?
B1 O1 C1 C3 -176.76(10) . . . . ?
O1 C1 C2 B2 -3.17(15) . . . . ?
C3 C1 C2 B2 173.45(12) . . . . ?
C24 B2 C2 C1 170.46(13) . . . . ?
B1 B2 C2 C1 3.89(13) . . . . ?
C12 N1 C4 C9 147.05(11) . . . . ?
C5 N1 C4 C9 -12.13(13) . . . . ?
C12 N1 C4 B1 -87.94(13) . . . . ?
C5 N1 C4 B1 112.88(12) . . . . ?
O1 B1 C4 N1 -49.44(13) . . . . ?
B2 B1 C4 N1 119.68(16) . . . . ?
O1 B1 C4 C9 69.71(14) . . . . ?
B2 B1 C4 C9 -121.18(16) . . . . ?
C12 N1 C5 C6 -12.44(18) . . . . ?
C4 N1 C5 C6 145.07(11) . . . . ?
C12 N1 C5 C8 -132.70(12) . . . . ?
C4 N1 C5 C8 24.81(13) . . . . ?
C12 N1 C5 C7 108.88(13) . . . . ?
C4 N1 C5 C7 -93.61(13) . . . . ?
N1 C5 C8 C9 -28.00(13) . . . . ?
C6 C5 C8 C9 -148.56(11) . . . . ?
C7 C5 C8 C9 91.30(13) . . . . ?
C5 C8 C9 C11 -101.52(12) . . . . ?
C5 C8 C9 C10 140.00(12) . . . . ?
C5 C8 C9 C4 21.26(13) . . . . ?
N1 C4 C9 C11 115.21(12) . . . . ?
B1 C4 C9 C11 -6.83(16) . . . . ?
N1 C4 C9 C10 -124.59(11) . . . . ?
B1 C4 C9 C10 113.38(12) . . . . ?
N1 C4 C9 C8 -6.03(13) . . . . ?
B1 C4 C9 C8 -128.07(11) . . . . ?
C5 N1 C12 C20 -98.45(14) . . . . ?
C4 N1 C12 C20 105.20(13) . . . . ?
C5 N1 C12 C13 84.50(16) . . . . ?
C4 N1 C12 C13 -71.85(15) . . . . ?
C20 C12 C13 C17 0.48(18) . . . . ?
N1 C12 C13 C17 177.54(11) . . . . ?
C20 C12 C13 C14 -179.20(11) . . . . ?
N1 C12 C13 C14 -2.15(19) . . . . ?
C17 C13 C14 C15 -67.12(16) . . . . ?
C12 C13 C14 C15 112.57(14) . . . . ?
C17 C13 C14 C16 55.70(16) . . . . ?
C12 C13 C14 C16 -124.61(14) . . . . ?
C12 C13 C17 C18 -0.1(2) . . . . ?
C14 C13 C17 C18 179.63(12) . . . . ?
C13 C17 C18 C19 -0.1(2) . . . . ?
C17 C18 C19 C20 -0.1(2) . . . . ?
C18 C19 C20 C12 0.56(19) . . . . ?
C18 C19 C20 C21 179.50(12) . . . . ?
C13 C12 C20 C19 -0.73(18) . . . . ?
N1 C12 C20 C19 -177.85(11) . . . . ?
C13 C12 C20 C21 -179.63(11) . . . . ?
N1 C12 C20 C21 3.24(17) . . . . ?
C19 C20 C21 C23 -69.53(15) . . . . ?
C12 C20 C21 C23 109.38(14) . . . . ?
C19 C20 C21 C22 53.71(15) . . . . ?
C12 C20 C21 C22 -127.38(12) . . . . ?
C32 N2 C24 C29 179.28(10) . . . . ?
C25 N2 C24 C29 0.54(13) . . . . ?
C32 N2 C24 B2 1.84(18) . . . . ?
C25 N2 C24 B2 -176.91(11) . . . . ?
C2 B2 C24 N2 -14.4(2) . . . . ?
B1 B2 C24 N2 148.17(12) . . . . ?
C2 B2 C24 C29 168.57(12) . . . . ?
B1 B2 C24 C29 -28.8(2) . . . . ?
C24 N2 C25 C27 -132.90(12) . . . . ?
C32 N2 C25 C27 48.35(15) . . . . ?
C24 N2 C25 C28 -14.37(13) . . . . ?
C32 N2 C25 C28 166.87(10) . . . . ?
C24 N2 C25 C26 106.22(12) . . . . ?
C32 N2 C25 C26 -72.54(14) . . . . ?
N2 C25 C28 C29 21.82(12) . . . . ?
C27 C25 C28 C29 140.42(11) . . . . ?
C26 C25 C28 C29 -96.72(13) . . . . ?
N2 C24 C29 C31 133.14(11) . . . . ?
B2 C24 C29 C31 -49.45(16) . . . . ?
N2 C24 C29 C30 -104.82(12) . . . . ?
B2 C24 C29 C30 72.58(15) . . . . ?
N2 C24 C29 C28 13.60(13) . . . . ?
B2 C24 C29 C28 -168.99(11) . . . . ?
C25 C28 C29 C24 -22.39(13) . . . . ?
C25 C28 C29 C31 -143.84(11) . . . . ?
C25 C28 C29 C30 94.61(13) . . . . ?
C24 N2 C32 C33 -85.88(15) . . . . ?
C25 N2 C32 C33 92.78(14) . . . . ?
C24 N2 C32 C40 90.47(14) . . . . ?
C25 N2 C32 C40 -90.86(14) . . . . ?
C40 C32 C33 C37 4.08(18) . . . . ?
N2 C32 C33 C37 -179.69(11) . . . . ?
C40 C32 C33 C34 -170.21(12) . . . . ?
N2 C32 C33 C34 6.01(18) . . . . ?
C37 C33 C34 C36 -63.71(16) . . . . ?
C32 C33 C34 C36 110.53(14) . . . . ?
C37 C33 C34 C35 59.43(17) . . . . ?
C32 C33 C34 C35 -126.33(14) . . . . ?
C32 C33 C37 C38 -2.0(2) . . . . ?
C34 C33 C37 C38 172.62(12) . . . . ?
C33 C37 C38 C39 -0.8(2) . . . . ?
C37 C38 C39 C40 1.6(2) . . . . ?
C38 C39 C40 C32 0.39(19) . . . . ?
C38 C39 C40 C41 -175.96(12) . . . . ?
C33 C32 C40 C39 -3.32(18) . . . . ?
N2 C32 C40 C39 -179.57(11) . . . . ?
C33 C32 C40 C41 172.84(11) . . . . ?
N2 C32 C40 C41 -3.41(17) . . . . ?
C39 C40 C41 C42 -59.21(15) . . . . ?
C32 C40 C41 C42 124.67(13) . . . . ?
C39 C40 C41 C43 64.32(15) . . . . ?
C32 C40 C41 C43 -111.79(14) . . . . ?

_refine_diff_density_max         0.263
_refine_diff_density_min         -0.239
_refine_diff_density_rms         0.039

_shelx_res_file                  
;

    done.res created by SHELXL-2014/7


TITL test_a.res in P2(1)/n
REM Old TITL test in P2(1)/n
REM SHELXT solution in P2(1)/n
REM R1 0.146,  Rweak 0.006,  Alpha 0.027,  Orientation as input
REM Formula found by SHELXT:  C45 N2 O
CELL  0.71073   9.4989  22.7553  19.0407   90.000   91.576   90.000
ZERR    4.000   0.0037   0.0073   0.0064    0.000    0.025    0.000
LATT  1
SYMM 1/2-X, 1/2+Y, 1/2-Z
SFAC C H B N O
UNIT 172 272 8 8 4
TEMP -173.150
SIZE 0.147 0.169 0.202
L.S. 15
BOND $H
LIST 4
CONF
SHEL 999 0.8
ACTA 52
FMAP 2
PLAN 20
OMIT 0 2 1

WGHT    0.054700    1.519200
FVAR       0.82826
O1    5    0.116605    0.280833    0.416318    11.00000    0.01627    0.01587 =
         0.02150   -0.00062    0.00076    0.00210
H1    2    0.331856    0.331200    0.415928    11.00000    0.03470
N1    4    0.333270    0.191375    0.437241    11.00000    0.01471    0.01581 =
         0.01995    0.00195   -0.00384   -0.00192
B1    3    0.243363    0.285725    0.380300    11.00000    0.01529    0.01841 =
         0.01499   -0.00162   -0.00308    0.00030
B2    3    0.267504    0.360350    0.372435    11.00000    0.01735    0.01695 =
         0.01644   -0.00089   -0.00113    0.00320
C1    1    0.056113    0.334767    0.429855    11.00000    0.01541    0.01867 =
         0.01744   -0.00214   -0.00163    0.00385
C2    1    0.126549    0.380972    0.406388    11.00000    0.01752    0.01651 =
         0.02001   -0.00156   -0.00017    0.00245
AFIX  43
H2    2    0.096218    0.420637    0.409641    11.00000   -1.20000
AFIX   0
N2    4    0.351919    0.446873    0.300554    11.00000    0.01403    0.01732 =
         0.01536   -0.00092    0.00000    0.00044
C3    1   -0.073987    0.330186    0.471522    11.00000    0.01614    0.02406 =
         0.02519    0.00035    0.00253    0.00136
AFIX 137
H3A   2   -0.121409    0.368421    0.472225    11.00000   -1.50000
H3B   2   -0.048833    0.318263    0.519707    11.00000   -1.50000
H3C   2   -0.137261    0.300863    0.450031    11.00000   -1.50000
AFIX   0
C4    1    0.321816    0.224052    0.369643    11.00000    0.01636    0.01671 =
         0.01624   -0.00035   -0.00153    0.00094
AFIX  13
H4    2    0.418936    0.231980    0.353009    11.00000   -1.20000
AFIX   0
C5    1    0.247458    0.137323    0.436892    11.00000    0.01778    0.01589 =
         0.02942    0.00186   -0.00613   -0.00270
C6    1    0.317128    0.087842    0.479187    11.00000    0.02359    0.02009 =
         0.03968    0.00763   -0.00751   -0.00226
AFIX 137
H6A   2    0.256079    0.053121    0.477813    11.00000   -1.50000
H6B   2    0.332154    0.100523    0.528006    11.00000   -1.50000
H6C   2    0.407930    0.078082    0.458925    11.00000   -1.50000
AFIX   0
C7    1    0.100815    0.147939    0.466936    11.00000    0.01925    0.02467 =
         0.03598    0.00559   -0.00345   -0.00493
AFIX 137
H7A   2    0.042654    0.112748    0.459884    11.00000   -1.50000
H7B   2    0.055964    0.181345    0.442765    11.00000   -1.50000
H7C   2    0.110473    0.156480    0.517284    11.00000   -1.50000
AFIX   0
C8    1    0.235400    0.122652    0.358062    11.00000    0.02472    0.01903 =
         0.03309   -0.00371   -0.00864    0.00022
AFIX  23
H8A   2    0.144151    0.103217    0.347154    11.00000   -1.20000
H8B   2    0.312058    0.095601    0.345085    11.00000   -1.20000
AFIX   0
C9    1    0.246076    0.180456    0.316362    11.00000    0.02321    0.01876 =
         0.02282   -0.00543   -0.00584    0.00218
C10   1    0.335025    0.171457    0.250950    11.00000    0.03471    0.03117 =
         0.02650   -0.01077   -0.00118    0.00266
AFIX 137
H10A  2    0.291047    0.141376    0.220754    11.00000   -1.50000
H10B  2    0.430018    0.158741    0.265446    11.00000   -1.50000
H10C  2    0.340693    0.208519    0.224965    11.00000   -1.50000
AFIX   0
C11   1    0.100259    0.201716    0.290138    11.00000    0.02832    0.02353 =
         0.02634   -0.00507   -0.01175    0.00247
AFIX 137
H11A  2    0.060502    0.173335    0.256343    11.00000   -1.50000
H11B  2    0.109505    0.240071    0.267314    11.00000   -1.50000
H11C  2    0.037826    0.205295    0.330041    11.00000   -1.50000
AFIX   0
C12   1    0.452620    0.202168    0.482555    11.00000    0.01547    0.01605 =
         0.02003    0.00373   -0.00209   -0.00257
C13   1    0.588958    0.181864    0.465961    11.00000    0.01736    0.01926 =
         0.02426    0.00244   -0.00118   -0.00022
C14   1    0.617400    0.145678    0.400726    11.00000    0.01741    0.02730 =
         0.03215   -0.00353   -0.00130    0.00423
AFIX  13
H14   2    0.524721    0.136384    0.377120    11.00000   -1.20000
AFIX   0
C15   1    0.705953    0.179949    0.348463    11.00000    0.02640    0.04102 =
         0.03607   -0.00360    0.00824    0.00592
AFIX 137
H15A  2    0.720279    0.155817    0.306632    11.00000   -1.50000
H15B  2    0.797449    0.189704    0.370485    11.00000   -1.50000
H15C  2    0.656718    0.216225    0.334875    11.00000   -1.50000
AFIX   0
C16   1    0.691548    0.087105    0.418597    11.00000    0.02387    0.02949 =
         0.05055   -0.00743   -0.00616    0.00759
AFIX 137
H16A  2    0.697843    0.063279    0.375924    11.00000   -1.50000
H16B  2    0.637458    0.065766    0.453508    11.00000   -1.50000
H16C  2    0.786492    0.095024    0.437724    11.00000   -1.50000
AFIX   0
C17   1    0.702930    0.195609    0.510801    11.00000    0.01449    0.02793 =
         0.03241    0.00296   -0.00213   -0.00114
AFIX  43
H17   2    0.794274    0.182012    0.499794    11.00000   -1.20000
AFIX   0
C18   1    0.685581    0.228629    0.570950    11.00000    0.01992    0.03109 =
         0.02862    0.00323   -0.00854   -0.00589
AFIX  43
H18   2    0.764298    0.237523    0.600933    11.00000   -1.20000
AFIX   0
C19   1    0.553026    0.248574    0.587103    11.00000    0.02642    0.02422 =
         0.01949    0.00082   -0.00288   -0.00364
AFIX  43
H19   2    0.541516    0.271160    0.628512    11.00000   -1.20000
AFIX   0
C20   1    0.435736    0.236288    0.543970    11.00000    0.01809    0.01853 =
         0.01817    0.00531   -0.00004   -0.00283
C21   1    0.292328    0.258965    0.564731    11.00000    0.02024    0.02395 =
         0.01742    0.00285    0.00085   -0.00008
AFIX  13
H21   2    0.224237    0.250677    0.524975    11.00000   -1.20000
AFIX   0
C22   1    0.291033    0.325393    0.578241    11.00000    0.02820    0.02814 =
         0.02230   -0.00229    0.00059    0.00119
AFIX 137
H22A  2    0.195168    0.337954    0.588681    11.00000   -1.50000
H22B  2    0.322808    0.346090    0.536414    11.00000   -1.50000
H22C  2    0.354297    0.334588    0.618262    11.00000   -1.50000
AFIX   0
C23   1    0.240158    0.226940    0.629663    11.00000    0.02663    0.03906 =
         0.02575    0.01086    0.00628    0.00193
AFIX 137
H23A  2    0.143389    0.239144    0.638705    11.00000   -1.50000
H23B  2    0.301111    0.236725    0.670354    11.00000   -1.50000
H23C  2    0.242544    0.184429    0.621539    11.00000   -1.50000
AFIX   0
C24   1    0.374102    0.394400    0.329506    11.00000    0.01506    0.01802 =
         0.01313   -0.00428   -0.00358    0.00133
C25   1    0.470915    0.470437    0.257126    11.00000    0.01651    0.02315 =
         0.02124    0.00216    0.00389   -0.00044
C26   1    0.433385    0.467021    0.178500    11.00000    0.03085    0.02829 =
         0.02086    0.00272    0.00425    0.00006
AFIX 137
H26A  2    0.512687    0.481481    0.151544    11.00000   -1.50000
H26B  2    0.350106    0.491260    0.168129    11.00000   -1.50000
H26C  2    0.413343    0.426136    0.165508    11.00000   -1.50000
AFIX   0
C27   1    0.505342    0.534242    0.275236    11.00000    0.02248    0.02392 =
         0.02992    0.00263    0.00488   -0.00286
AFIX 137
H27A  2    0.579591    0.548442    0.244789    11.00000   -1.50000
H27B  2    0.537763    0.536843    0.324445    11.00000   -1.50000
H27C  2    0.420786    0.558426    0.268107    11.00000   -1.50000
AFIX   0
C28   1    0.589805    0.428946    0.280506    11.00000    0.01612    0.02727 =
         0.02784    0.00206    0.00423    0.00241
AFIX  23
H28A  2    0.650178    0.447785    0.317252    11.00000   -1.20000
H28B  2    0.648889    0.418871    0.240204    11.00000   -1.20000
AFIX   0
C29   1    0.520211    0.373254    0.309698    11.00000    0.01520    0.02251 =
         0.01899   -0.00008    0.00223    0.00286
C30   1    0.504927    0.325500    0.252958    11.00000    0.03144    0.02478 =
         0.02038   -0.00226    0.00598    0.00751
AFIX 137
H30A  2    0.598536    0.312161    0.239553    11.00000   -1.50000
H30B  2    0.454600    0.341644    0.211685    11.00000   -1.50000
H30C  2    0.451896    0.292234    0.271443    11.00000   -1.50000
AFIX   0
C31   1    0.606725    0.349138    0.372077    11.00000    0.01812    0.03049 =
         0.02562    0.00211   -0.00146    0.00559
AFIX 137
H31A  2    0.702615    0.340568    0.357347    11.00000   -1.50000
H31B  2    0.562953    0.313004    0.389020    11.00000   -1.50000
H31C  2    0.610107    0.378371    0.409882    11.00000   -1.50000
AFIX   0
C32   1    0.221440    0.479203    0.308521    11.00000    0.01440    0.01462 =
         0.01864    0.00180   -0.00026    0.00099
C33   1    0.107182    0.468137    0.262117    11.00000    0.01923    0.01803 =
         0.01949    0.00024   -0.00223    0.00036
C34   1    0.106007    0.419650    0.207200    11.00000    0.02172    0.02449 =
         0.02156   -0.00559   -0.00608    0.00234
AFIX  13
H34   2    0.202402    0.402015    0.206708    11.00000   -1.20000
AFIX   0
C35   1    0.069869    0.442347    0.133036    11.00000    0.04014    0.03950 =
         0.02390   -0.00603   -0.01149    0.00429
AFIX 137
H35A  2    0.078466    0.410185    0.099195    11.00000   -1.50000
H35B  2    0.134937    0.474028    0.121174    11.00000   -1.50000
H35C  2   -0.026887    0.457333    0.131349    11.00000   -1.50000
AFIX   0
C36   1    0.002304    0.371174    0.226971    11.00000    0.02412    0.02517 =
         0.03553   -0.01046   -0.00639   -0.00101
AFIX 137
H36A  2    0.008870    0.338547    0.193627    11.00000   -1.50000
H36B  2   -0.093747    0.386932    0.225410    11.00000   -1.50000
H36C  2    0.025483    0.357051    0.274517    11.00000   -1.50000
AFIX   0
C37   1   -0.016202    0.500424    0.271418    11.00000    0.01774    0.02283 =
         0.02811   -0.00161   -0.00738    0.00220
AFIX  43
H37   2   -0.094125    0.494692    0.239814    11.00000   -1.20000
AFIX   0
C38   1   -0.027310    0.540418    0.325461    11.00000    0.01834    0.02100 =
         0.03316   -0.00111   -0.00079    0.00554
AFIX  43
H38   2   -0.111715    0.562239    0.330434    11.00000   -1.20000
AFIX   0
C39   1    0.084665    0.548664    0.372358    11.00000    0.02204    0.01580 =
         0.02394   -0.00312    0.00147    0.00110
AFIX  43
H39   2    0.075230    0.575536    0.410121    11.00000   -1.20000
AFIX   0
C40   1    0.211247    0.518360    0.365412    11.00000    0.01704    0.01518 =
         0.01904    0.00046   -0.00016   -0.00163
C41   1    0.326949    0.526373    0.421599    11.00000    0.01929    0.02071 =
         0.02103   -0.00507   -0.00277   -0.00006
AFIX  13
H41   2    0.410578    0.503083    0.407117    11.00000   -1.20000
AFIX   0
C42   1    0.372393    0.590834    0.428345    11.00000    0.02464    0.02496 =
         0.02645   -0.00795   -0.00067   -0.00477
AFIX 137
H42A  2    0.452412    0.593871    0.461746    11.00000   -1.50000
H42B  2    0.293722    0.614303    0.445243    11.00000   -1.50000
H42C  2    0.400087    0.605525    0.382356    11.00000   -1.50000
AFIX   0
C43   1    0.281449    0.502994    0.493176    11.00000    0.03008    0.02671 =
         0.02087   -0.00197   -0.00517   -0.00092
AFIX 137
H43A  2    0.357213    0.509529    0.528282    11.00000   -1.50000
H43B  2    0.261682    0.460822    0.489473    11.00000   -1.50000
H43C  2    0.196424    0.523714    0.507437    11.00000   -1.50000
REM #####
AFIX   0
HKLF 4

REM  test_a.res in P2(1)/n
REM R1 =  0.0407 for    6848 Fo > 4sig(Fo)  and  0.0551 for all    8385 data
REM    454 parameters refined using      0 restraints

END

WGHT      0.0502      1.6061

REM Highest difference peak  0.263,  deepest hole -0.239,  1-sigma level  0.039
Q1    1   0.4565  0.3823  0.3220  11.00000  0.05    0.26
Q2    1   0.2783  0.2024  0.3421  11.00000  0.05    0.24
Q3    1   0.5621  0.3608  0.3385  11.00000  0.05    0.22
Q4    1   0.5133  0.3528  0.2832  11.00000  0.05    0.22
Q5    1   0.5334  0.4492  0.2665  11.00000  0.05    0.21
Q6    1   0.5554  0.4000  0.2942  11.00000  0.05    0.21
Q7    1   0.6003  0.1629  0.4377  11.00000  0.05    0.21
Q8    1   0.2978  0.2574  0.3761  11.00000  0.05    0.21
Q9    1   0.1997  0.3754  0.3841  11.00000  0.05    0.21
Q10   1   0.5199  0.1832  0.4811  11.00000  0.05    0.21
Q11   1   0.2459  0.3274  0.3551  11.00000  0.05    0.20
Q12   1   0.3644  0.2448  0.5563  11.00000  0.05    0.20
Q13   1   0.2697  0.5223  0.3933  11.00000  0.05    0.20
Q14   1   0.2458  0.1539  0.3349  11.00000  0.05    0.20
Q15   1   0.4123  0.4606  0.2769  11.00000  0.05    0.19
Q16   1   0.2072  0.4898  0.3463  11.00000  0.05    0.19
Q17   1   0.1443  0.1380  0.5198  11.00000  0.05    0.18
Q18   1   0.4878  0.4995  0.2673  11.00000  0.05    0.18
Q19   1   0.2824  0.1136  0.4551  11.00000  0.05    0.18
Q20   1   0.1808  0.1918  0.3071  11.00000  0.05    0.17
;
_shelx_res_checksum              61758

_chemical_properties_physical    Air-sensitive,Moisture-sensitive
####################################################################### 
# 
# This file contains crystal structure data downloaded from the 
# Cambridge Structural Database (CSD) hosted by the Cambridge 
# Crystallographic Data Centre (CCDC).
# 
# Full information about CCDC data access policies and citation 
# guidelines are available at http://www.ccdc.cam.ac.uk/access/V1 
# 
# Audit and citation data items may have been added by the CCDC. 
# Please retain this information to preserve the provenance of 
# this file and to allow appropriate attribution of the data. 
# 
#######################################################################

data_test_a_CCDC2
_database_code_depnum_ccdc_archive 'CCDC 1830169'
_audit_update_record             
;
2018-03-15 deposited with the CCDC.
2018-04-30 downloaded from the CCDC.
;


_audit_creation_method           SHELXL-2014/7
_shelx_SHELXL_version_number     2014/7
_chemical_name_systematic        ?
_chemical_name_common            ?
_chemical_melting_point          ?
_chemical_formula_moiety         'C45 H52 B Cl N2'
_chemical_formula_sum            'C45 H52 B Cl N2'
_chemical_formula_weight         667.14

loop_
_atom_type_symbol
_atom_type_description
_atom_type_scat_dispersion_real
_atom_type_scat_dispersion_imag
_atom_type_scat_source
C C 0.0033 0.0016 'International Tables Vol C Tables 4.2.6.8 and 6.1.1.4'
H H 0.0000 0.0000 'International Tables Vol C Tables 4.2.6.8 and 6.1.1.4'
B B 0.0013 0.0007 'International Tables Vol C Tables 4.2.6.8 and 6.1.1.4'
N N 0.0061 0.0033 'International Tables Vol C Tables 4.2.6.8 and 6.1.1.4'
Cl Cl 0.1484 0.1585 'International Tables Vol C Tables 4.2.6.8 and 6.1.1.4'

_space_group_crystal_system      monoclinic
_space_group_IT_number           15
_space_group_name_H-M_alt        'C 2/c'
_space_group_name_Hall           '-C 2yc'

_shelx_space_group_comment       
;
The symmetry employed for this shelxl refinement is uniquely defined
by the following loop, which should always be used as a source of
symmetry information in preference to the above space-group names.
They are only intended as comments.
;

loop_
_space_group_symop_operation_xyz
'x, y, z'
'-x, y, -z+1/2'
'x+1/2, y+1/2, z'
'-x+1/2, y+1/2, -z+1/2'
'-x, -y, -z'
'x, -y, z-1/2'
'-x+1/2, -y+1/2, -z'
'x+1/2, -y+1/2, z-1/2'

_cell_length_a                   26.740(10)
_cell_length_b                   9.4128(11)
_cell_length_c                   30.763(12)
_cell_angle_alpha                90
_cell_angle_beta                 100.73(3)
_cell_angle_gamma                90
_cell_volume                     7608(4)
_cell_formula_units_Z            8
_cell_measurement_temperature    100(2)
_cell_measurement_reflns_used    4650
_cell_measurement_theta_min      2.70
_cell_measurement_theta_max      23.43


_exptl_special_details           
;
The crystal was immersed in a film of perfluoropolyether oil, mounted on a 
polyimide microloop (MicroMounts of MiTeGen) and transferred to stream of cold 
nitrogen (Bruker Kryoflex2).
;
_exptl_crystal_description       block
_exptl_crystal_colour            colourless
_exptl_crystal_density_meas      ?
_exptl_crystal_density_method    ?
_exptl_crystal_density_diffrn    1.165
_exptl_crystal_F_000             2864
_exptl_transmission_factor_min   ?
_exptl_transmission_factor_max   ?
_exptl_crystal_size_max          0.302
_exptl_crystal_size_mid          0.26
_exptl_crystal_size_min          0.17
_exptl_absorpt_coefficient_mu    0.134
_shelx_estimated_absorpt_T_min   0.961
_shelx_estimated_absorpt_T_max   0.978
_exptl_absorpt_correction_type   multi-scan
_exptl_absorpt_correction_T_min  0.6937
_exptl_absorpt_correction_T_max  0.7454
loop_
_exptl_crystal_face_index_h
_exptl_crystal_face_index_k
_exptl_crystal_face_index_l
_exptl_crystal_face_perp_dist
-2.00 -1.00 1.00 0.0840
-2.00 -1.00 2.00 0.0760
2.00 1.00 -2.00 0.1330
0.00 0.00 -1.00 0.1190
1.00 2.00 -2.00 0.1410
0.00 -1.00 2.00 0.0790
1.00 1.00 2.00 0.1180
1.00 0.00 2.00 0.1140
-2.00 -1.00 -2.00 0.1060
2.00 1.00 2.00 0.1250
1.00 -1.00 1.00 0.0980
-1.00 1.00 -1.00 0.1620
-2.00 0.00 -1.00 0.1110
2.00 0.00 1.00 0.1440
2.00 -1.00 0.00 0.1150
-2.00 1.00 0.00 0.1370
-1.00 0.00 0.00 0.0920
1.00 0.00 0.00 0.1420
2.00 -1.00 -1.00 0.1180
-2.00 1.00 2.00 0.1330
2.00 -1.00 -2.00 0.1170
1.00 0.00 -1.00 0.0850
-1.00 0.00 1.00 0.0650
-1.00 0.00 4.00 0.0760
-1.00 1.00 3.00 0.1130

_exptl_absorpt_process_details   'SadAbs 2016/2 (Bruker AXS)'
_exptl_absorpt_special_details   ?
_diffrn_ambient_temperature      100(2)
_diffrn_radiation_wavelength     0.71073
_diffrn_radiation_type           MoK\a
_diffrn_radiation_monochromator  'multi-layer mirror'
_diffrn_source                   'microfocus sealed tube (Incoatec ImS)'
_diffrn_measurement_device_type  'Bruker D8 Quest'
_diffrn_measurement_method       '\f and \w scans'
_diffrn_detector                 'CMOS area detector (Photon 100)'
_diffrn_detector_area_resol_mean 10.24
_diffrn_reflns_number            36743
_diffrn_reflns_av_unetI/netI     0.1131
_diffrn_reflns_av_R_equivalents  0.1265
_diffrn_reflns_limit_h_min       -32
_diffrn_reflns_limit_h_max       32
_diffrn_reflns_limit_k_min       -9
_diffrn_reflns_limit_k_max       11
_diffrn_reflns_limit_l_min       -37
_diffrn_reflns_limit_l_max       37
_diffrn_reflns_theta_min         2.236
_diffrn_reflns_theta_max         26.022
_diffrn_reflns_theta_full        26.000
_diffrn_measured_fraction_theta_max 0.999
_diffrn_measured_fraction_theta_full 0.999
_diffrn_reflns_Laue_measured_fraction_max 0.999
_diffrn_reflns_Laue_measured_fraction_full 0.999
_diffrn_reflns_point_group_measured_fraction_max 0.999
_diffrn_reflns_point_group_measured_fraction_full 0.999
_reflns_number_total             7492
_reflns_number_gt                4462
_reflns_threshold_expression     'I > 2\s(I)'
_reflns_Friedel_coverage         0.000
_reflns_Friedel_fraction_max     .
_reflns_Friedel_fraction_full    .

_reflns_special_details          
;
 Reflections were merged by SHELXL according to the crystal
 class for the calculation of statistics and refinement.
 
 _reflns_Friedel_fraction is defined as the number of unique
 Friedel pairs measured divided by the number that would be
 possible theoretically, ignoring centric projections and
 systematic absences.
;

_computing_data_collection       'APEX2 ver. 2014.9 (Bruker AXS)'
_computing_cell_refinement       'Saint+ ver. V8.37A (Bruker AXS)'
_computing_data_reduction        'Saint+ ver. V8.37A (Bruker AXS)'
_computing_structure_solution    'SHELXT (Sheldrick, 2014)'
_computing_structure_refinement  'SHELXL-2014/7 (Sheldrick, 2014)'
_computing_molecular_graphics    'ShelXLe (Huebschle et all, 2011)'
_computing_publication_material  'SHELXL-2014/7 (Sheldrick, 2014)'
_refine_special_details          
;

 Refinement of F^2^ against ALL reflections. The weighted R-factor wR and 
goodness of fit S are based on F^2^, conventional R-factors R are based on F, 
with F set to zero for negative F^2^. The threshold expression of F^2^ > 
2sigma(F^2^) is used only for calculating R-factors(gt) etc. and is not 
relevant to the choice of reflections for refinement. R-factors based on F^2^ 
are statistically about twice as large as those based on F, and R-factors 
based on ALL data will be even larger.
;
_refine_ls_structure_factor_coef Fsqd
_refine_ls_matrix_type           full
_refine_ls_weighting_scheme      calc
_refine_ls_weighting_details     
'w=1/[\s^2^(Fo^2^)+(0.0505P)^2^+15.3022P] where P=(Fo^2^+2Fc^2^)/3'
_atom_sites_solution_primary     iterative
_atom_sites_solution_secondary   difmap
_atom_sites_solution_hydrogens   mixed
_refine_ls_hydrogen_treatment    mixed
_refine_ls_extinction_method     none
_refine_ls_extinction_coef       .
_refine_ls_number_reflns         7492
_refine_ls_number_parameters     453
_refine_ls_number_restraints     0
_refine_ls_R_factor_all          0.1392
_refine_ls_R_factor_gt           0.0666
_refine_ls_wR_factor_ref         0.1474
_refine_ls_wR_factor_gt          0.1223
_refine_ls_goodness_of_fit_ref   1.010
_refine_ls_restrained_S_all      1.010
_refine_ls_shift/su_max          0.001
_refine_ls_shift/su_mean         0.000


loop_
_atom_site_label
_atom_site_type_symbol
_atom_site_fract_x
_atom_site_fract_y
_atom_site_fract_z
_atom_site_U_iso_or_equiv
_atom_site_adp_type
_atom_site_occupancy
_atom_site_site_symmetry_order
_atom_site_calc_flag
_atom_site_refinement_flags_posn
_atom_site_refinement_flags_adp
_atom_site_refinement_flags_occupancy
_atom_site_disorder_assembly
_atom_site_disorder_group
Cl1 Cl 0.59972(3) 0.32486(8) 0.61796(3) 0.0230(2) Uani 1 1 d . . . . .
N1 N 0.60532(9) 0.6082(3) 0.63087(8) 0.0129(6) Uani 1 1 d . . . . .
C1 C 0.65916(10) 0.6031(3) 0.63270(9) 0.0123(6) Uani 1 1 d . . . . .
H1 H 0.5946(10) 0.683(3) 0.6393(9) 0.005(7) Uiso 1 1 d . . . . .
B1 B 0.57096(13) 0.4956(3) 0.62730(10) 0.0133(7) Uani 1 1 d . . . . .
C2 C 0.69185(10) 0.6031(3) 0.67421(9) 0.0110(6) Uani 1 1 d . . . . .
N2 N 0.51844(9) 0.5052(2) 0.62951(8) 0.0165(6) Uani 1 1 d . . . . .
C3 C 0.74389(11) 0.5892(3) 0.67571(9) 0.0128(6) Uani 1 1 d . . . . .
H3 H 0.7660 0.5872 0.7037 0.015 Uiso 1 1 calc R U . . .
C7 C 0.66894(10) 0.6105(3) 0.71624(9) 0.0122(6) Uani 1 1 d . . . . .
H7 H 0.6463 0.5256 0.7154 0.015 Uiso 1 1 calc R U . . .
C4 C 0.76493(10) 0.5779(3) 0.63748(9) 0.0115(6) Uani 1 1 d . . . . .
C5 C 0.73162(10) 0.5840(3) 0.59702(9) 0.0122(6) Uani 1 1 d . . . . .
H5 H 0.7451 0.5793 0.5706 0.015 Uiso 1 1 calc R U . . .
C8 C 0.63507(10) 0.7403(3) 0.71865(9) 0.0129(6) Uani 1 1 d . . . . .
C9 C 0.64162(11) 0.8678(3) 0.69805(10) 0.0207(7) Uani 1 1 d . . . . .
H9 H 0.6676 0.8760 0.6810 0.025 Uiso 1 1 calc R U . . .
C6 C 0.67905(11) 0.5968(3) 0.59382(9) 0.0122(6) Uani 1 1 d . . . . .
C10 C 0.61068(12) 0.9841(3) 0.70198(11) 0.0261(8) Uani 1 1 d . . . . .
H10 H 0.6150 1.0704 0.6871 0.031 Uiso 1 1 calc R U . . .
C11 C 0.57347(12) 0.9734(3) 0.72768(11) 0.0267(8) Uani 1 1 d . . . . .
H11 H 0.5521 1.0522 0.7304 0.032 Uiso 1 1 calc R U . . .
C12 C 0.56760(11) 0.8483(3) 0.74929(10) 0.0233(8) Uani 1 1 d . . . . .
H12 H 0.5426 0.8416 0.7675 0.028 Uiso 1 1 calc R U . . .
C13 C 0.59782(11) 0.7325(3) 0.74472(10) 0.0182(7) Uani 1 1 d . . . . .
H13 H 0.5932 0.6463 0.7596 0.022 Uiso 1 1 calc R U . . .
C14 C 0.70667(10) 0.6019(3) 0.75980(9) 0.0121(6) Uani 1 1 d . . . . .
C15 C 0.74158(11) 0.7109(3) 0.77304(10) 0.0159(7) Uani 1 1 d . . . . .
H15 H 0.7436 0.7882 0.7536 0.019 Uiso 1 1 calc R U . . .
C16 C 0.77341(11) 0.7081(3) 0.81419(10) 0.0195(7) Uani 1 1 d . . . . .
H16 H 0.7973 0.7825 0.8226 0.023 Uiso 1 1 calc R U . . .
C17 C 0.77027(12) 0.5966(3) 0.84288(10) 0.0214(7) Uani 1 1 d . . . . .
H17 H 0.7917 0.5949 0.8712 0.026 Uiso 1 1 calc R U . . .
C18 C 0.73607(12) 0.4881(3) 0.83033(10) 0.0217(7) Uani 1 1 d . . . . .
H18 H 0.7339 0.4115 0.8500 0.026 Uiso 1 1 calc R U . . .
C19 C 0.70477(11) 0.4907(3) 0.78904(9) 0.0156(7) Uani 1 1 d . . . . .
H19 H 0.6816 0.4149 0.7806 0.019 Uiso 1 1 calc R U . . .
C20 C 0.64367(11) 0.6052(3) 0.54875(9) 0.0134(6) Uani 1 1 d . . . . .
H20 H 0.6126 0.5493 0.5514 0.016 Uiso 1 1 calc R U . . .
C21 C 0.62558(11) 0.7564(3) 0.53630(9) 0.0157(7) Uani 1 1 d . . . . .
C22 C 0.58663(12) 0.7777(3) 0.49991(10) 0.0223(7) Uani 1 1 d . . . . .
H22 H 0.5726 0.6984 0.4828 0.027 Uiso 1 1 calc R U . . .
C23 C 0.56808(12) 0.9120(3) 0.48831(11) 0.0289(8) Uani 1 1 d . . . . .
H23 H 0.5415 0.9242 0.4634 0.035 Uiso 1 1 calc R U . . .
C24 C 0.58777(14) 1.0278(4) 0.51259(12) 0.0413(10) Uani 1 1 d . . . . .
H24 H 0.5750 1.1202 0.5046 0.050 Uiso 1 1 calc R U . . .
C25 C 0.62623(15) 1.0092(4) 0.54869(13) 0.0488(11) Uani 1 1 d . . . . .
H01Q H 0.6401 1.0892 0.5656 0.059 Uiso 1 1 calc R U . . .
C26 C 0.64487(13) 0.8745(3) 0.56049(11) 0.0290(8) Uani 1 1 d . . . . .
H26 H 0.6713 0.8631 0.5856 0.035 Uiso 1 1 calc R U . . .
C27 C 0.66684(10) 0.5333(3) 0.51276(9) 0.0143(6) Uani 1 1 d . . . . .
C28 C 0.66446(11) 0.3864(3) 0.50906(10) 0.0217(7) Uani 1 1 d . . . . .
H28 H 0.6467 0.3333 0.5276 0.026 Uiso 1 1 calc R U . . .
C29 C 0.68779(13) 0.3166(4) 0.47848(11) 0.0318(9) Uani 1 1 d . . . . .
H29 H 0.6861 0.2159 0.4763 0.038 Uiso 1 1 calc R U . . .
C30 C 0.71355(13) 0.3929(4) 0.45113(11) 0.0354(9) Uani 1 1 d . . . . .
H30 H 0.7293 0.3451 0.4301 0.042 Uiso 1 1 calc R U . . .
C31 C 0.71615(13) 0.5388(4) 0.45467(11) 0.0329(9) Uani 1 1 d . . . . .
H31 H 0.7340 0.5917 0.4361 0.040 Uiso 1 1 calc R U . . .
C32 C 0.69290(11) 0.6086(3) 0.48511(10) 0.0230(7) Uani 1 1 d . . . . .
H32 H 0.6948 0.7092 0.4872 0.028 Uiso 1 1 calc R U . . .
C33 C 0.82224(10) 0.5524(3) 0.64059(9) 0.0146(7) Uani 1 1 d . . . . .
C34 C 0.85336(11) 0.6492(3) 0.67530(10) 0.0252(8) Uani 1 1 d . . . . .
H00E H 0.8896 0.6271 0.6779 0.038 Uiso 1 1 calc R U . . .
H00F H 0.8431 0.6340 0.7039 0.038 Uiso 1 1 calc R U . . .
H00H H 0.8474 0.7486 0.6663 0.038 Uiso 1 1 calc R U . . .
C35 C 0.83366(12) 0.3970(3) 0.65428(12) 0.0321(9) Uani 1 1 d . . . . .
H01D H 0.8142 0.3338 0.6320 0.048 Uiso 1 1 calc R U . . .
H01E H 0.8239 0.3795 0.6830 0.048 Uiso 1 1 calc R U . . .
H01F H 0.8701 0.3784 0.6566 0.048 Uiso 1 1 calc R U . . .
C36 C 0.83952(12) 0.5774(4) 0.59674(10) 0.0289(8) Uani 1 1 d . . . . .
H01G H 0.8212 0.5127 0.5743 0.043 Uiso 1 1 calc R U . . .
H01H H 0.8762 0.5598 0.6004 0.043 Uiso 1 1 calc R U . . .
H01I H 0.8322 0.6759 0.5873 0.043 Uiso 1 1 calc R U . . .
C37 C 0.48598(11) 0.6229(3) 0.60666(10) 0.0218(7) Uani 1 1 d . . . . .
C38 C 0.43022(13) 0.5741(4) 0.59656(12) 0.0429(10) Uani 1 1 d . . . . .
H01L H 0.4091 0.6533 0.5820 0.051 Uiso 1 1 calc R U . . .
H01M H 0.4272 0.4945 0.5752 0.051 Uiso 1 1 calc R U . . .
C39 C 0.40838(12) 0.5264(4) 0.63623(11) 0.0325(9) Uani 1 1 d . . . . .
H01J H 0.3922 0.6084 0.6483 0.039 Uiso 1 1 calc R U . . .
H01K H 0.3818 0.4536 0.6268 0.039 Uiso 1 1 calc R U . . .
C40 C 0.44933(11) 0.4652(3) 0.67202(10) 0.0236(8) Uani 1 1 d . . . . .
H00B H 0.4337 0.3925 0.6885 0.028 Uiso 1 1 calc R U . . .
H00C H 0.4624 0.5420 0.6931 0.028 Uiso 1 1 calc R U . . .
C41 C 0.49447(11) 0.3975(3) 0.65535(10) 0.0194(7) Uani 1 1 d . . . . .
C42 C 0.49000(14) 0.7565(4) 0.63585(13) 0.0432(10) Uani 1 1 d . . . . .
H01R H 0.4664 0.8290 0.6213 0.065 Uiso 1 1 calc R U . . .
H01S H 0.5249 0.7934 0.6404 0.065 Uiso 1 1 calc R U . . .
H01T H 0.4813 0.7323 0.6645 0.065 Uiso 1 1 calc R U . . .
C43 C 0.50102(15) 0.6559(5) 0.56319(12) 0.0555(13) Uani 1 1 d . . . . .
H01N H 0.4996 0.5690 0.5455 0.083 Uiso 1 1 calc R U . . .
H01O H 0.5357 0.6939 0.5684 0.083 Uiso 1 1 calc R U . . .
H01P H 0.4776 0.7265 0.5473 0.083 Uiso 1 1 calc R U . . .
C44 C 0.53279(12) 0.3547(3) 0.69692(10) 0.0247(8) Uani 1 1 d . . . . .
H00I H 0.5610 0.3022 0.6882 0.037 Uiso 1 1 calc R U . . .
H00Q H 0.5158 0.2944 0.7157 0.037 Uiso 1 1 calc R U . . .
H00S H 0.5460 0.4402 0.7133 0.037 Uiso 1 1 calc R U . . .
C45 C 0.47676(12) 0.2643(3) 0.62781(12) 0.0321(9) Uani 1 1 d . . . . .
H01A H 0.4485 0.2893 0.6039 0.048 Uiso 1 1 calc R U . . .
H01B H 0.4654 0.1923 0.6468 0.048 Uiso 1 1 calc R U . . .
H01C H 0.5051 0.2264 0.6152 0.048 Uiso 1 1 calc R U . . .

loop_
_atom_site_aniso_label
_atom_site_aniso_U_11
_atom_site_aniso_U_22
_atom_site_aniso_U_33
_atom_site_aniso_U_23
_atom_site_aniso_U_13
_atom_site_aniso_U_12
Cl1 0.0200(4) 0.0156(4) 0.0360(5) -0.0014(3) 0.0119(4) 0.0004(3)
N1 0.0116(13) 0.0116(13) 0.0162(14) -0.0020(11) 0.0043(11) 0.0039(11)
C1 0.0104(15) 0.0090(14) 0.0174(17) 0.0015(12) 0.0026(13) 0.0018(12)
B1 0.0158(18) 0.0171(17) 0.0056(17) 0.0017(14) -0.0014(14) 0.0022(14)
C2 0.0138(16) 0.0092(14) 0.0109(16) 0.0019(12) 0.0044(13) 0.0007(12)
N2 0.0114(13) 0.0234(14) 0.0144(14) 0.0015(11) 0.0011(11) 0.0009(11)
C3 0.0155(16) 0.0121(15) 0.0095(16) 0.0006(12) -0.0010(13) -0.0004(12)
C7 0.0118(15) 0.0120(14) 0.0132(16) 0.0012(12) 0.0031(13) -0.0043(12)
C4 0.0132(15) 0.0063(13) 0.0153(17) 0.0006(12) 0.0034(13) 0.0003(11)
C5 0.0162(16) 0.0103(14) 0.0120(16) -0.0001(12) 0.0072(13) -0.0012(12)
C8 0.0105(15) 0.0178(15) 0.0097(16) -0.0049(12) 0.0003(13) -0.0026(12)
C9 0.0203(18) 0.0185(16) 0.0259(19) -0.0007(14) 0.0113(15) -0.0012(13)
C6 0.0171(16) 0.0068(13) 0.0128(16) 0.0000(12) 0.0031(13) 0.0007(12)
C10 0.0277(19) 0.0185(17) 0.033(2) -0.0007(15) 0.0068(17) 0.0023(14)
C11 0.0222(19) 0.0273(18) 0.029(2) -0.0078(16) 0.0021(16) 0.0096(15)
C12 0.0146(17) 0.038(2) 0.0175(18) -0.0058(15) 0.0040(14) 0.0019(15)
C13 0.0148(16) 0.0243(17) 0.0156(17) 0.0028(13) 0.0028(14) -0.0006(13)
C14 0.0125(15) 0.0159(15) 0.0094(16) -0.0011(12) 0.0058(13) 0.0051(12)
C15 0.0167(16) 0.0129(15) 0.0188(18) 0.0008(13) 0.0054(14) 0.0012(12)
C16 0.0160(17) 0.0211(17) 0.0201(18) -0.0054(14) -0.0004(14) 0.0027(13)
C17 0.0220(18) 0.0269(18) 0.0132(17) -0.0026(14) -0.0020(14) 0.0108(15)
C18 0.0279(19) 0.0214(17) 0.0165(18) 0.0056(14) 0.0059(15) 0.0091(14)
C19 0.0183(16) 0.0149(15) 0.0147(17) 0.0001(13) 0.0061(14) 0.0002(12)
C20 0.0123(15) 0.0162(15) 0.0111(16) 0.0022(13) 0.0008(13) 0.0006(12)
C21 0.0167(16) 0.0171(15) 0.0143(17) 0.0007(13) 0.0057(14) 0.0040(13)
C22 0.0264(19) 0.0237(17) 0.0139(17) -0.0018(14) -0.0040(15) 0.0028(14)
C23 0.030(2) 0.0324(19) 0.0195(19) 0.0042(16) -0.0073(16) 0.0116(16)
C24 0.055(3) 0.0175(17) 0.042(2) 0.0036(17) -0.014(2) 0.0132(18)
C25 0.063(3) 0.0168(18) 0.052(3) -0.0023(18) -0.028(2) 0.0020(18)
C26 0.031(2) 0.0205(17) 0.028(2) 0.0011(15) -0.0128(16) 0.0009(15)
C27 0.0131(16) 0.0210(16) 0.0068(15) -0.0013(13) -0.0031(13) 0.0042(13)
C28 0.0213(18) 0.0218(17) 0.0203(18) -0.0050(14) -0.0010(15) 0.0021(14)
C29 0.033(2) 0.0300(19) 0.027(2) -0.0142(16) -0.0070(17) 0.0136(17)
C30 0.028(2) 0.062(3) 0.0158(19) -0.0116(18) 0.0027(16) 0.0192(19)
C31 0.030(2) 0.050(2) 0.021(2) 0.0037(17) 0.0099(16) 0.0098(18)
C32 0.0233(18) 0.0312(18) 0.0153(17) 0.0032(15) 0.0056(15) 0.0048(15)
C33 0.0128(16) 0.0145(15) 0.0167(17) 0.0003(12) 0.0031(13) -0.0007(12)
C34 0.0152(17) 0.037(2) 0.0237(19) -0.0080(15) 0.0041(15) -0.0007(14)
C35 0.0198(18) 0.0217(18) 0.056(3) 0.0049(17) 0.0098(17) 0.0043(15)
C36 0.0147(17) 0.050(2) 0.024(2) 0.0009(16) 0.0075(15) 0.0000(16)
C37 0.0122(16) 0.0293(18) 0.0226(19) -0.0009(14) -0.0003(14) 0.0066(14)
C38 0.024(2) 0.059(3) 0.042(2) 0.001(2) -0.0044(18) 0.0088(18)
C39 0.0140(18) 0.047(2) 0.038(2) -0.0046(18) 0.0068(16) -0.0016(16)
C40 0.0145(17) 0.0287(18) 0.030(2) -0.0043(15) 0.0093(15) -0.0029(14)
C41 0.0143(16) 0.0222(17) 0.0232(18) -0.0034(14) 0.0072(14) -0.0043(14)
C42 0.032(2) 0.032(2) 0.063(3) 0.0033(19) 0.003(2) 0.0092(17)
C43 0.045(3) 0.086(3) 0.036(2) 0.033(2) 0.010(2) 0.035(2)
C44 0.0237(18) 0.0273(18) 0.0257(19) 0.0066(14) 0.0113(16) 0.0022(14)
C45 0.0247(19) 0.0313(19) 0.043(2) -0.0171(17) 0.0122(17) -0.0094(15)

_geom_special_details            
;
 All esds (except the esd in the dihedral angle between two l.s. planes)
 are estimated using the full covariance matrix.  The cell esds are taken
 into account individually in the estimation of esds in distances, angles
 and torsion angles; correlations between esds in cell parameters are only
 used when they are defined by crystal symmetry.  An approximate (isotropic)
 treatment of cell esds is used for estimating esds involving l.s. planes.
;

loop_
_geom_bond_atom_site_label_1
_geom_bond_atom_site_label_2
_geom_bond_distance
_geom_bond_site_symmetry_2
_geom_bond_publ_flag
Cl1 B1 1.828(3) . ?
N1 B1 1.394(4) . ?
N1 C1 1.431(4) . ?
N1 H1 0.82(3) . ?
C1 C6 1.398(4) . ?
C1 C2 1.407(4) . ?
B1 N2 1.421(4) . ?
C2 C3 1.390(4) . ?
C2 C7 1.532(4) . ?
N2 C37 1.499(4) . ?
N2 C41 1.503(4) . ?
C3 C4 1.399(4) . ?
C3 H3 0.9500 . ?
C7 C14 1.522(4) . ?
C7 C8 1.530(4) . ?
C7 H7 1.0000 . ?
C4 C5 1.390(4) . ?
C4 C33 1.537(4) . ?
C5 C6 1.396(4) . ?
C5 H5 0.9500 . ?
C8 C9 1.383(4) . ?
C8 C13 1.392(4) . ?
C9 C10 1.391(4) . ?
C9 H9 0.9500 . ?
C6 C20 1.528(4) . ?
C10 C11 1.385(4) . ?
C10 H10 0.9500 . ?
C11 C12 1.376(4) . ?
C11 H11 0.9500 . ?
C12 C13 1.380(4) . ?
C12 H12 0.9500 . ?
C13 H13 0.9500 . ?
C14 C19 1.387(4) . ?
C14 C15 1.396(4) . ?
C15 C16 1.388(4) . ?
C15 H15 0.9500 . ?
C16 C17 1.384(4) . ?
C16 H16 0.9500 . ?
C17 C18 1.377(4) . ?
C17 H17 0.9500 . ?
C18 C19 1.385(4) . ?
C18 H18 0.9500 . ?
C19 H19 0.9500 . ?
C20 C27 1.525(4) . ?
C20 C21 1.529(4) . ?
C20 H20 1.0000 . ?
C21 C26 1.383(4) . ?
C21 C22 1.394(4) . ?
C22 C23 1.380(4) . ?
C22 H22 0.9500 . ?
C23 C24 1.370(5) . ?
C23 H23 0.9500 . ?
C24 C25 1.377(5) . ?
C24 H24 0.9500 . ?
C25 C26 1.386(4) . ?
C25 H01Q 0.9500 . ?
C26 H26 0.9500 . ?
C27 C28 1.387(4) . ?
C27 C32 1.390(4) . ?
C28 C29 1.388(4) . ?
C28 H28 0.9500 . ?
C29 C30 1.384(5) . ?
C29 H29 0.9500 . ?
C30 C31 1.378(5) . ?
C30 H30 0.9500 . ?
C31 C32 1.383(4) . ?
C31 H31 0.9500 . ?
C32 H32 0.9500 . ?
C33 C36 1.523(4) . ?
C33 C34 1.527(4) . ?
C33 C35 1.538(4) . ?
C34 H00E 0.9800 . ?
C34 H00F 0.9800 . ?
C34 H00H 0.9800 . ?
C35 H01D 0.9800 . ?
C35 H01E 0.9800 . ?
C35 H01F 0.9800 . ?
C36 H01G 0.9800 . ?
C36 H01H 0.9800 . ?
C36 H01I 0.9800 . ?
C37 C43 1.499(5) . ?
C37 C38 1.536(4) . ?
C37 C42 1.537(5) . ?
C38 C39 1.516(5) . ?
C38 H01L 0.9900 . ?
C38 H01M 0.9900 . ?
C39 C40 1.514(4) . ?
C39 H01J 0.9900 . ?
C39 H01K 0.9900 . ?
C40 C41 1.536(4) . ?
C40 H00B 0.9900 . ?
C40 H00C 0.9900 . ?
C41 C44 1.536(4) . ?
C41 C45 1.537(4) . ?
C42 H01R 0.9800 . ?
C42 H01S 0.9800 . ?
C42 H01T 0.9800 . ?
C43 H01N 0.9800 . ?
C43 H01O 0.9800 . ?
C43 H01P 0.9800 . ?
C44 H00I 0.9800 . ?
C44 H00Q 0.9800 . ?
C44 H00S 0.9800 . ?
C45 H01A 0.9800 . ?
C45 H01B 0.9800 . ?
C45 H01C 0.9800 . ?

loop_
_geom_angle_atom_site_label_1
_geom_angle_atom_site_label_2
_geom_angle_atom_site_label_3
_geom_angle
_geom_angle_site_symmetry_1
_geom_angle_site_symmetry_3
_geom_angle_publ_flag
B1 N1 C1 128.4(3) . . ?
B1 N1 H1 114.5(19) . . ?
C1 N1 H1 115.1(19) . . ?
C6 C1 C2 120.4(3) . . ?
C6 C1 N1 120.5(3) . . ?
C2 C1 N1 119.1(2) . . ?
N1 B1 N2 126.2(3) . . ?
N1 B1 Cl1 113.0(2) . . ?
N2 B1 Cl1 120.8(2) . . ?
C3 C2 C1 118.6(2) . . ?
C3 C2 C7 122.1(2) . . ?
C1 C2 C7 119.2(2) . . ?
B1 N2 C37 121.0(2) . . ?
B1 N2 C41 120.3(2) . . ?
C37 N2 C41 118.7(2) . . ?
C2 C3 C4 122.4(3) . . ?
C2 C3 H3 118.8 . . ?
C4 C3 H3 118.8 . . ?
C14 C7 C8 107.5(2) . . ?
C14 C7 C2 115.9(2) . . ?
C8 C7 C2 114.2(2) . . ?
C14 C7 H7 106.1 . . ?
C8 C7 H7 106.1 . . ?
C2 C7 H7 106.1 . . ?
C5 C4 C3 117.3(3) . . ?
C5 C4 C33 121.8(2) . . ?
C3 C4 C33 120.8(2) . . ?
C4 C5 C6 122.4(3) . . ?
C4 C5 H5 118.8 . . ?
C6 C5 H5 118.8 . . ?
C9 C8 C13 118.3(3) . . ?
C9 C8 C7 122.9(2) . . ?
C13 C8 C7 118.6(2) . . ?
C8 C9 C10 121.0(3) . . ?
C8 C9 H9 119.5 . . ?
C10 C9 H9 119.5 . . ?
C5 C6 C1 118.8(3) . . ?
C5 C6 C20 120.9(2) . . ?
C1 C6 C20 120.3(2) . . ?
C11 C10 C9 119.6(3) . . ?
C11 C10 H10 120.2 . . ?
C9 C10 H10 120.2 . . ?
C12 C11 C10 119.8(3) . . ?
C12 C11 H11 120.1 . . ?
C10 C11 H11 120.1 . . ?
C11 C12 C13 120.4(3) . . ?
C11 C12 H12 119.8 . . ?
C13 C12 H12 119.8 . . ?
C12 C13 C8 120.8(3) . . ?
C12 C13 H13 119.6 . . ?
C8 C13 H13 119.6 . . ?
C19 C14 C15 117.9(3) . . ?
C19 C14 C7 120.8(3) . . ?
C15 C14 C7 121.0(2) . . ?
C16 C15 C14 121.0(3) . . ?
C16 C15 H15 119.5 . . ?
C14 C15 H15 119.5 . . ?
C17 C16 C15 119.7(3) . . ?
C17 C16 H16 120.1 . . ?
C15 C16 H16 120.1 . . ?
C18 C17 C16 120.0(3) . . ?
C18 C17 H17 120.0 . . ?
C16 C17 H17 120.0 . . ?
C17 C18 C19 120.0(3) . . ?
C17 C18 H18 120.0 . . ?
C19 C18 H18 120.0 . . ?
C18 C19 C14 121.3(3) . . ?
C18 C19 H19 119.4 . . ?
C14 C19 H19 119.4 . . ?
C27 C20 C6 111.7(2) . . ?
C27 C20 C21 112.6(2) . . ?
C6 C20 C21 112.9(2) . . ?
C27 C20 H20 106.4 . . ?
C6 C20 H20 106.4 . . ?
C21 C20 H20 106.4 . . ?
C26 C21 C22 117.7(3) . . ?
C26 C21 C20 123.0(3) . . ?
C22 C21 C20 119.3(3) . . ?
C23 C22 C21 121.2(3) . . ?
C23 C22 H22 119.4 . . ?
C21 C22 H22 119.4 . . ?
C24 C23 C22 120.3(3) . . ?
C24 C23 H23 119.8 . . ?
C22 C23 H23 119.8 . . ?
C23 C24 C25 119.5(3) . . ?
C23 C24 H24 120.3 . . ?
C25 C24 H24 120.3 . . ?
C24 C25 C26 120.4(3) . . ?
C24 C25 H01Q 119.8 . . ?
C26 C25 H01Q 119.8 . . ?
C21 C26 C25 121.0(3) . . ?
C21 C26 H26 119.5 . . ?
C25 C26 H26 119.5 . . ?
C28 C27 C32 118.6(3) . . ?
C28 C27 C20 118.9(3) . . ?
C32 C27 C20 122.4(3) . . ?
C27 C28 C29 120.5(3) . . ?
C27 C28 H28 119.7 . . ?
C29 C28 H28 119.7 . . ?
C30 C29 C28 120.2(3) . . ?
C30 C29 H29 119.9 . . ?
C28 C29 H29 119.9 . . ?
C31 C30 C29 119.5(3) . . ?
C31 C30 H30 120.2 . . ?
C29 C30 H30 120.2 . . ?
C30 C31 C32 120.3(3) . . ?
C30 C31 H31 119.9 . . ?
C32 C31 H31 119.9 . . ?
C31 C32 C27 120.8(3) . . ?
C31 C32 H32 119.6 . . ?
C27 C32 H32 119.6 . . ?
C36 C33 C34 108.1(2) . . ?
C36 C33 C4 112.6(2) . . ?
C34 C33 C4 111.0(2) . . ?
C36 C33 C35 108.2(3) . . ?
C34 C33 C35 108.8(3) . . ?
C4 C33 C35 108.1(2) . . ?
C33 C34 H00E 109.5 . . ?
C33 C34 H00F 109.5 . . ?
H00E C34 H00F 109.5 . . ?
C33 C34 H00H 109.5 . . ?
H00E C34 H00H 109.5 . . ?
H00F C34 H00H 109.5 . . ?
C33 C35 H01D 109.5 . . ?
C33 C35 H01E 109.5 . . ?
H01D C35 H01E 109.5 . . ?
C33 C35 H01F 109.5 . . ?
H01D C35 H01F 109.5 . . ?
H01E C35 H01F 109.5 . . ?
C33 C36 H01G 109.5 . . ?
C33 C36 H01H 109.5 . . ?
H01G C36 H01H 109.5 . . ?
C33 C36 H01I 109.5 . . ?
H01G C36 H01I 109.5 . . ?
H01H C36 H01I 109.5 . . ?
C43 C37 N2 110.1(3) . . ?
C43 C37 C38 107.1(3) . . ?
N2 C37 C38 109.2(3) . . ?
C43 C37 C42 110.5(3) . . ?
N2 C37 C42 111.0(3) . . ?
C38 C37 C42 108.8(3) . . ?
C39 C38 C37 115.5(3) . . ?
C39 C38 H01L 108.4 . . ?
C37 C38 H01L 108.4 . . ?
C39 C38 H01M 108.4 . . ?
C37 C38 H01M 108.4 . . ?
H01L C38 H01M 107.5 . . ?
C40 C39 C38 111.3(3) . . ?
C40 C39 H01J 109.4 . . ?
C38 C39 H01J 109.4 . . ?
C40 C39 H01K 109.4 . . ?
C38 C39 H01K 109.4 . . ?
H01J C39 H01K 108.0 . . ?
C39 C40 C41 115.0(3) . . ?
C39 C40 H00B 108.5 . . ?
C41 C40 H00B 108.5 . . ?
C39 C40 H00C 108.5 . . ?
C41 C40 H00C 108.5 . . ?
H00B C40 H00C 107.5 . . ?
N2 C41 C40 109.6(2) . . ?
N2 C41 C44 109.5(2) . . ?
C40 C41 C44 105.9(2) . . ?
N2 C41 C45 112.1(2) . . ?
C40 C41 C45 110.0(2) . . ?
C44 C41 C45 109.5(3) . . ?
C37 C42 H01R 109.5 . . ?
C37 C42 H01S 109.5 . . ?
H01R C42 H01S 109.5 . . ?
C37 C42 H01T 109.5 . . ?
H01R C42 H01T 109.5 . . ?
H01S C42 H01T 109.5 . . ?
C37 C43 H01N 109.5 . . ?
C37 C43 H01O 109.5 . . ?
H01N C43 H01O 109.5 . . ?
C37 C43 H01P 109.5 . . ?
H01N C43 H01P 109.5 . . ?
H01O C43 H01P 109.5 . . ?
C41 C44 H00I 109.5 . . ?
C41 C44 H00Q 109.5 . . ?
H00I C44 H00Q 109.5 . . ?
C41 C44 H00S 109.5 . . ?
H00I C44 H00S 109.5 . . ?
H00Q C44 H00S 109.5 . . ?
C41 C45 H01A 109.5 . . ?
C41 C45 H01B 109.5 . . ?
H01A C45 H01B 109.5 . . ?
C41 C45 H01C 109.5 . . ?
H01A C45 H01C 109.5 . . ?
H01B C45 H01C 109.5 . . ?

loop_
_geom_torsion_atom_site_label_1
_geom_torsion_atom_site_label_2
_geom_torsion_atom_site_label_3
_geom_torsion_atom_site_label_4
_geom_torsion
_geom_torsion_site_symmetry_1
_geom_torsion_site_symmetry_2
_geom_torsion_site_symmetry_3
_geom_torsion_site_symmetry_4
_geom_torsion_publ_flag
B1 N1 C1 C6 84.5(4) . . . . ?
B1 N1 C1 C2 -95.0(3) . . . . ?
C1 N1 B1 N2 174.1(3) . . . . ?
C1 N1 B1 Cl1 -7.1(4) . . . . ?
C6 C1 C2 C3 -3.4(4) . . . . ?
N1 C1 C2 C3 176.1(2) . . . . ?
C6 C1 C2 C7 179.8(2) . . . . ?
N1 C1 C2 C7 -0.7(4) . . . . ?
N1 B1 N2 C37 42.0(4) . . . . ?
Cl1 B1 N2 C37 -136.8(2) . . . . ?
N1 B1 N2 C41 -137.4(3) . . . . ?
Cl1 B1 N2 C41 43.8(4) . . . . ?
C1 C2 C3 C4 1.3(4) . . . . ?
C7 C2 C3 C4 178.0(2) . . . . ?
C3 C2 C7 C14 0.1(4) . . . . ?
C1 C2 C7 C14 176.8(2) . . . . ?
C3 C2 C7 C8 126.0(3) . . . . ?
C1 C2 C7 C8 -57.4(3) . . . . ?
C2 C3 C4 C5 1.2(4) . . . . ?
C2 C3 C4 C33 -175.8(2) . . . . ?
C3 C4 C5 C6 -1.7(4) . . . . ?
C33 C4 C5 C6 175.2(2) . . . . ?
C14 C7 C8 C9 102.0(3) . . . . ?
C2 C7 C8 C9 -28.2(4) . . . . ?
C14 C7 C8 C13 -74.3(3) . . . . ?
C2 C7 C8 C13 155.6(2) . . . . ?
C13 C8 C9 C10 -2.2(4) . . . . ?
C7 C8 C9 C10 -178.5(3) . . . . ?
C4 C5 C6 C1 -0.3(4) . . . . ?
C4 C5 C6 C20 179.1(2) . . . . ?
C2 C1 C6 C5 2.9(4) . . . . ?
N1 C1 C6 C5 -176.5(2) . . . . ?
C2 C1 C6 C20 -176.5(2) . . . . ?
N1 C1 C6 C20 4.1(4) . . . . ?
C8 C9 C10 C11 1.5(5) . . . . ?
C9 C10 C11 C12 0.4(5) . . . . ?
C10 C11 C12 C13 -1.4(5) . . . . ?
C11 C12 C13 C8 0.7(5) . . . . ?
C9 C8 C13 C12 1.1(4) . . . . ?
C7 C8 C13 C12 177.6(3) . . . . ?
C8 C7 C14 C19 113.2(3) . . . . ?
C2 C7 C14 C19 -117.6(3) . . . . ?
C8 C7 C14 C15 -61.8(3) . . . . ?
C2 C7 C14 C15 67.4(3) . . . . ?
C19 C14 C15 C16 0.0(4) . . . . ?
C7 C14 C15 C16 175.1(3) . . . . ?
C14 C15 C16 C17 -0.7(4) . . . . ?
C15 C16 C17 C18 0.8(4) . . . . ?
C16 C17 C18 C19 -0.1(4) . . . . ?
C17 C18 C19 C14 -0.6(4) . . . . ?
C15 C14 C19 C18 0.7(4) . . . . ?
C7 C14 C19 C18 -174.5(3) . . . . ?
C5 C6 C20 C27 26.0(4) . . . . ?
C1 C6 C20 C27 -154.6(2) . . . . ?
C5 C6 C20 C21 -102.1(3) . . . . ?
C1 C6 C20 C21 77.3(3) . . . . ?
C27 C20 C21 C26 -119.2(3) . . . . ?
C6 C20 C21 C26 8.4(4) . . . . ?
C27 C20 C21 C22 63.2(3) . . . . ?
C6 C20 C21 C22 -169.2(3) . . . . ?
C26 C21 C22 C23 0.2(5) . . . . ?
C20 C21 C22 C23 178.0(3) . . . . ?
C21 C22 C23 C24 0.0(5) . . . . ?
C22 C23 C24 C25 0.0(6) . . . . ?
C23 C24 C25 C26 -0.1(6) . . . . ?
C22 C21 C26 C25 -0.4(5) . . . . ?
C20 C21 C26 C25 -178.1(3) . . . . ?
C24 C25 C26 C21 0.3(6) . . . . ?
C6 C20 C27 C28 79.7(3) . . . . ?
C21 C20 C27 C28 -152.0(3) . . . . ?
C6 C20 C27 C32 -96.4(3) . . . . ?
C21 C20 C27 C32 31.8(4) . . . . ?
C32 C27 C28 C29 0.2(4) . . . . ?
C20 C27 C28 C29 -176.1(3) . . . . ?
C27 C28 C29 C30 -0.3(5) . . . . ?
C28 C29 C30 C31 0.4(5) . . . . ?
C29 C30 C31 C32 -0.4(5) . . . . ?
C30 C31 C32 C27 0.4(5) . . . . ?
C28 C27 C32 C31 -0.2(4) . . . . ?
C20 C27 C32 C31 175.9(3) . . . . ?
C5 C4 C33 C36 16.4(4) . . . . ?
C3 C4 C33 C36 -166.7(3) . . . . ?
C5 C4 C33 C34 137.8(3) . . . . ?
C3 C4 C33 C34 -45.3(3) . . . . ?
C5 C4 C33 C35 -103.0(3) . . . . ?
C3 C4 C33 C35 73.9(3) . . . . ?
B1 N2 C37 C43 37.6(4) . . . . ?
C41 N2 C37 C43 -143.0(3) . . . . ?
B1 N2 C37 C38 154.8(3) . . . . ?
C41 N2 C37 C38 -25.7(4) . . . . ?
B1 N2 C37 C42 -85.2(3) . . . . ?
C41 N2 C37 C42 94.3(3) . . . . ?
C43 C37 C38 C39 176.3(3) . . . . ?
N2 C37 C38 C39 57.2(4) . . . . ?
C42 C37 C38 C39 -64.2(4) . . . . ?
C37 C38 C39 C40 -29.3(4) . . . . ?
C38 C39 C40 C41 -28.3(4) . . . . ?
B1 N2 C41 C40 152.0(3) . . . . ?
C37 N2 C41 C40 -27.4(3) . . . . ?
B1 N2 C41 C44 36.2(3) . . . . ?
C37 N2 C41 C44 -143.2(2) . . . . ?
B1 N2 C41 C45 -85.5(3) . . . . ?
C37 N2 C41 C45 95.0(3) . . . . ?
C39 C40 C41 N2 57.4(3) . . . . ?
C39 C40 C41 C44 175.4(3) . . . . ?
C39 C40 C41 C45 -66.3(4) . . . . ?

_refine_diff_density_max         0.770
_refine_diff_density_min         -0.385
_refine_diff_density_rms         0.064

_shelx_res_file                  
;

    test_a.res created by SHELXL-2014/7


TITL test_a.res in C2/c
REM Old TITL test in C2/c
REM SHELXT solution in C2/c
REM R1 0.205,  Rweak 0.040,  Alpha 0.057,  Orientation as input
REM Formula found by SHELXT:  C46 N2 Cl
CELL  0.71073  26.74039    9.41283   30.76296   90.0000  100.7332   90.0000
ZERR    8.000   0.01000    0.00114    0.01227    0.0000    0.0262    0.0000
LATT  7
SYMM -X, Y, 1/2-Z
SFAC C H B N CL
UNIT 360 416 8 16 8
TEMP -173.150
SIZE 0.17 0.26 0.302
L.S. 10
BOND $H
LIST 4
CONF
ACTA 52
SHEL 999. 0.81
FMAP 2
PLAN 20
WGHT    0.050500   15.302200
FVAR       0.24208
CL1   5    0.599724    0.324857    0.617963    11.00000    0.01995    0.01555 =
         0.03601   -0.00139    0.01193    0.00038
N1    4    0.605323    0.608223    0.630875    11.00000    0.01157    0.01160 =
         0.01620   -0.00198    0.00432    0.00394
C1    1    0.659160    0.603053    0.632705    11.00000    0.01037    0.00899 =
         0.01744    0.00150    0.00261    0.00181
H1    2    0.594643    0.683139    0.639293    11.00000    0.00491
B1    3    0.570958    0.495641    0.627304    11.00000    0.01583    0.01715 =
         0.00555    0.00168   -0.00139    0.00220
C2    1    0.691852    0.603132    0.674209    11.00000    0.01376    0.00916 =
         0.01089    0.00190    0.00440    0.00073
N2    4    0.518442    0.505224    0.629513    11.00000    0.01135    0.02341 =
         0.01439    0.00147    0.00112    0.00085
C3    1    0.743894    0.589191    0.675707    11.00000    0.01545    0.01206 =
         0.00950    0.00058   -0.00104   -0.00037
AFIX  43
H3    2    0.765990    0.587233    0.703722    11.00000   -1.20000
AFIX   0
C7    1    0.668937    0.610544    0.716243    11.00000    0.01181    0.01199 =
         0.01316    0.00121    0.00312   -0.00431
AFIX  13
H7    2    0.646306    0.525636    0.715440    11.00000   -1.20000
AFIX   0
C4    1    0.764929    0.577937    0.637482    11.00000    0.01321    0.00626 =
         0.01527    0.00055    0.00337    0.00030
C5    1    0.731621    0.583988    0.597016    11.00000    0.01621    0.01030 =
         0.01197   -0.00010    0.00717   -0.00119
AFIX  43
H5    2    0.745124    0.579261    0.570592    11.00000   -1.20000
AFIX   0
C8    1    0.635071    0.740254    0.718647    11.00000    0.01050    0.01779 =
         0.00966   -0.00487    0.00026   -0.00255
C9    1    0.641621    0.867761    0.698051    11.00000    0.02027    0.01847 =
         0.02592   -0.00067    0.01129   -0.00123
AFIX  43
H9    2    0.667639    0.876011    0.680966    11.00000   -1.20000
AFIX   0
C6    1    0.679049    0.596760    0.593820    11.00000    0.01708    0.00677 =
         0.01275   -0.00001    0.00306    0.00071
C10   1    0.610676    0.984081    0.701983    11.00000    0.02771    0.01851 =
         0.03260   -0.00070    0.00683    0.00231
AFIX  43
H10   2    0.615042    1.070382    0.687119    11.00000   -1.20000
AFIX   0
C11   1    0.573473    0.973381    0.727683    11.00000    0.02222    0.02729 =
         0.02941   -0.00781    0.00206    0.00964
AFIX  43
H11   2    0.552074    1.052202    0.730384    11.00000   -1.20000
AFIX   0
C12   1    0.567601    0.848271    0.749288    11.00000    0.01456    0.03817 =
         0.01751   -0.00579    0.00399    0.00186
AFIX  43
H12   2    0.542597    0.841577    0.767455    11.00000   -1.20000
AFIX   0
C13   1    0.597821    0.732454    0.744723    11.00000    0.01482    0.02427 =
         0.01560    0.00279    0.00277   -0.00062
AFIX  43
H13   2    0.593155    0.646308    0.759557    11.00000   -1.20000
AFIX   0
C14   1    0.706672    0.601923    0.759802    11.00000    0.01247    0.01593 =
         0.00945   -0.00110    0.00576    0.00513
C15   1    0.741584    0.710888    0.773036    11.00000    0.01669    0.01287 =
         0.01882    0.00081    0.00541    0.00117
AFIX  43
H15   2    0.743597    0.788164    0.753572    11.00000   -1.20000
AFIX   0
C16   1    0.773412    0.708118    0.814190    11.00000    0.01599    0.02106 =
         0.02015   -0.00542   -0.00038    0.00271
AFIX  43
H16   2    0.797263    0.782482    0.822634    11.00000   -1.20000
AFIX   0
C17   1    0.770267    0.596602    0.842878    11.00000    0.02202    0.02690 =
         0.01318   -0.00265   -0.00195    0.01079
AFIX  43
H17   2    0.791691    0.594902    0.871218    11.00000   -1.20000
AFIX   0
C18   1    0.736070    0.488093    0.830333    11.00000    0.02788    0.02143 =
         0.01651    0.00558    0.00587    0.00908
AFIX  43
H18   2    0.733950    0.411450    0.850001    11.00000   -1.20000
AFIX   0
C19   1    0.704772    0.490705    0.789044    11.00000    0.01835    0.01494 =
         0.01468    0.00011    0.00607    0.00022
AFIX  43
H19   2    0.681555    0.414872    0.780585    11.00000   -1.20000
AFIX   0
C20   1    0.643672    0.605222    0.548755    11.00000    0.01226    0.01620 =
         0.01107    0.00221    0.00081    0.00057
AFIX  13
H20   2    0.612595    0.549271    0.551416    11.00000   -1.20000
AFIX   0
C21   1    0.625582    0.756398    0.536297    11.00000    0.01670    0.01713 =
         0.01429    0.00068    0.00565    0.00401
C22   1    0.586632    0.777704    0.499907    11.00000    0.02639    0.02370 =
         0.01386   -0.00183   -0.00400    0.00282
AFIX  43
H22   2    0.572607    0.698357    0.482780    11.00000   -1.20000
AFIX   0
C23   1    0.568077    0.912009    0.488315    11.00000    0.03005    0.03238 =
         0.01952    0.00421   -0.00735    0.01163
AFIX  43
H23   2    0.541526    0.924191    0.463387    11.00000   -1.20000
AFIX   0
C24   1    0.587774    1.027799    0.512589    11.00000    0.05548    0.01751 =
         0.04198    0.00357   -0.01374    0.01315
AFIX  43
H24   2    0.575001    1.120201    0.504582    11.00000   -1.20000
AFIX   0
C25   1    0.626231    1.009213    0.548687    11.00000    0.06252    0.01683 =
         0.05206   -0.00231   -0.02807    0.00196
AFIX  43
H01Q  2    0.640068    1.089184    0.565599    11.00000   -1.20000
AFIX   0
C26   1    0.644870    0.874480    0.560489    11.00000    0.03141    0.02050 =
         0.02791    0.00108   -0.01284    0.00085
AFIX  43
H26   2    0.671283    0.863089    0.585565    11.00000   -1.20000
AFIX   0
C27   1    0.666840    0.533266    0.512755    11.00000    0.01309    0.02101 =
         0.00682   -0.00133   -0.00309    0.00419
C28   1    0.664463    0.386422    0.509061    11.00000    0.02127    0.02184 =
         0.02026   -0.00496   -0.00097    0.00205
AFIX  43
H28   2    0.646719    0.333262    0.527622    11.00000   -1.20000
AFIX   0
C29   1    0.687791    0.316568    0.478476    11.00000    0.03336    0.03003 =
         0.02719   -0.01416   -0.00697    0.01355
AFIX  43
H29   2    0.686066    0.215948    0.476301    11.00000   -1.20000
AFIX   0
C30   1    0.713554    0.392916    0.451135    11.00000    0.02771    0.06217 =
         0.01582   -0.01158    0.00274    0.01919
AFIX  43
H30   2    0.729344    0.345115    0.430072    11.00000   -1.20000
AFIX   0
C31   1    0.716148    0.538814    0.454671    11.00000    0.02966    0.05033 =
         0.02081    0.00368    0.00991    0.00977
AFIX  43
H31   2    0.733991    0.591657    0.436112    11.00000   -1.20000
AFIX   0
C32   1    0.692898    0.608603    0.485109    11.00000    0.02325    0.03124 =
         0.01526    0.00322    0.00556    0.00484
AFIX  43
H32   2    0.694752    0.709235    0.487154    11.00000   -1.20000
AFIX   0
C33   1    0.822242    0.552426    0.640589    11.00000    0.01276    0.01446 =
         0.01673    0.00033    0.00308   -0.00068
C34   1    0.853365    0.649181    0.675297    11.00000    0.01521    0.03690 =
         0.02366   -0.00802    0.00414   -0.00066
AFIX 137
H00E  2    0.889619    0.627070    0.677943    11.00000   -1.50000
H00F  2    0.843075    0.634013    0.703898    11.00000   -1.50000
H00H  2    0.847377    0.748563    0.666329    11.00000   -1.50000
AFIX   0
C35   1    0.833656    0.396964    0.654276    11.00000    0.01976    0.02169 =
         0.05594    0.00489    0.00976    0.00431
AFIX 137
H01D  2    0.814235    0.333821    0.631989    11.00000   -1.50000
H01E  2    0.823888    0.379543    0.682974    11.00000   -1.50000
H01F  2    0.870121    0.378437    0.656589    11.00000   -1.50000
AFIX   0
C36   1    0.839522    0.577409    0.596741    11.00000    0.01472    0.04954 =
         0.02389    0.00094    0.00747    0.00001
AFIX 137
H01G  2    0.821245    0.512653    0.574325    11.00000   -1.50000
H01H  2    0.876191    0.559795    0.600429    11.00000   -1.50000
H01I  2    0.832246    0.675851    0.587261    11.00000   -1.50000
AFIX   0
C37   1    0.485984    0.622920    0.606659    11.00000    0.01221    0.02933 =
         0.02263   -0.00088   -0.00025    0.00656
C38   1    0.430219    0.574093    0.596563    11.00000    0.02407    0.05861 =
         0.04196    0.00137   -0.00443    0.00878
AFIX  23
H01L  2    0.409147    0.653282    0.581986    11.00000   -1.20000
H01M  2    0.427243    0.494547    0.575182    11.00000   -1.20000
AFIX   0
C39   1    0.408384    0.526403    0.636232    11.00000    0.01399    0.04669 =
         0.03772   -0.00457    0.00682   -0.00165
AFIX  23
H01J  2    0.392178    0.608364    0.648278    11.00000   -1.20000
H01K  2    0.381848    0.453636    0.626806    11.00000   -1.20000
AFIX   0
C40   1    0.449331    0.465247    0.672022    11.00000    0.01447    0.02869 =
         0.02964   -0.00431    0.00934   -0.00291
AFIX  23
H00B  2    0.433675    0.392539    0.688512    11.00000   -1.20000
H00C  2    0.462418    0.542037    0.693079    11.00000   -1.20000
AFIX   0
C41   1    0.494475    0.397482    0.655346    11.00000    0.01433    0.02222 =
         0.02317   -0.00337    0.00717   -0.00433
C42   1    0.489998    0.756499    0.635852    11.00000    0.03200    0.03245 =
         0.06280    0.00330    0.00312    0.00918
AFIX 137
H01R  2    0.466369    0.828995    0.621276    11.00000   -1.50000
H01S  2    0.524856    0.793368    0.640356    11.00000   -1.50000
H01T  2    0.481327    0.732294    0.664533    11.00000   -1.50000
REM #####
AFIX   0
C43   1    0.501020    0.655943    0.563192    11.00000    0.04512    0.08615 =
         0.03616    0.03296    0.01016    0.03506
AFIX 137
H01N  2    0.499587    0.568977    0.545488    11.00000   -1.50000
H01O  2    0.535747    0.693925    0.568398    11.00000   -1.50000
H01P  2    0.477557    0.726519    0.547270    11.00000   -1.50000
AFIX   0
C44   1    0.532785    0.354689    0.696925    11.00000    0.02370    0.02727 =
         0.02568    0.00660    0.01127    0.00219
AFIX 137
H00I  2    0.561009    0.302170    0.688242    11.00000   -1.50000
H00Q  2    0.515825    0.294392    0.715735    11.00000   -1.50000
H00S  2    0.545962    0.440207    0.713323    11.00000   -1.50000
AFIX   0
C45   1    0.476757    0.264323    0.627811    11.00000    0.02470    0.03132 =
         0.04254   -0.01709    0.01224   -0.00939
AFIX 137
H01A  2    0.448533    0.289340    0.603871    11.00000   -1.50000
H01B  2    0.465375    0.192302    0.646819    11.00000   -1.50000
H01C  2    0.505068    0.226444    0.615192    11.00000   -1.50000
REM #####
AFIX   0
HKLF 4

REM  test_a.res in C2/c
REM R1 =  0.0666 for    4462 Fo > 4sig(Fo)  and  0.1392 for all    7492 data
REM    453 parameters refined using      0 restraints

END

WGHT      0.0504     15.3455

REM Highest difference peak  0.770,  deepest hole -0.385,  1-sigma level  0.064
Q1    1   0.5161  0.7791  0.6016  11.00000  0.05    0.77
Q2    1   0.4411  0.6768  0.6215  11.00000  0.05    0.71
Q3    1   0.4689  0.5730  0.5530  11.00000  0.05    0.58
Q4    1   0.6491  0.9817  0.5245  11.00000  0.05    0.24
Q5    1   0.6110  0.9921  0.4891  11.00000  0.05    0.24
Q6    1   0.7180  0.5038  0.8120  11.00000  0.05    0.23
Q7    1   0.7469  0.6336  0.6196  11.00000  0.05    0.23
Q8    1   0.6428  0.4711  0.4984  11.00000  0.05    0.22
Q9    1   0.7589  0.6338  0.6557  11.00000  0.05    0.22
Q10   1   0.7606  0.5339  0.5600  11.00000  0.05    0.22
Q11   1   0.7095  0.3398  0.8517  11.00000  0.05    0.22
Q12   1   0.6552  0.5663  0.5258  11.00000  0.05    0.22
Q13   1   0.6284  1.0870  0.5864  11.00000  0.05    0.21
Q14   1   0.6703  0.6363  0.6118  11.00000  0.05    0.21
Q15   1   0.3891  0.3363  0.5622  11.00000  0.05    0.21
Q16   1   0.8396  0.5319  0.8725  11.00000  0.05    0.21
Q17   1   0.4398  0.5028  0.5455  11.00000  0.05    0.21
Q18   1   0.8311  0.7858  0.5959  11.00000  0.05    0.21
Q19   1   0.8191  0.5945  0.6661  11.00000  0.05    0.21
Q20   1   0.6088  0.9072  0.6831  11.00000  0.05    0.20
;
_shelx_res_checksum              94704

_chemical_properties_physical    
Air-sensitive,Moisture-sensitive,Heat-sensitive
####################################################################### 
# 
# This file contains crystal structure data downloaded from the 
# Cambridge Structural Database (CSD) hosted by the Cambridge 
# Crystallographic Data Centre (CCDC).
# 
# Full information about CCDC data access policies and citation 
# guidelines are available at http://www.ccdc.cam.ac.uk/access/V1 
# 
# Audit and citation data items may have been added by the CCDC. 
# Please retain this information to preserve the provenance of 
# this file and to allow appropriate attribution of the data. 
# 
#######################################################################

data_test_a_CCDC3
_database_code_depnum_ccdc_archive 'CCDC 1830420'
_audit_update_record             
;
2018-03-16 deposited with the CCDC.
2018-04-30 downloaded from the CCDC.
;


_audit_creation_method           SHELXL-2014/6
_chemical_name_systematic        ?
_chemical_name_common            ?
_chemical_melting_point          ?
_chemical_formula_moiety         'C49 H66 B2 N4 O, 0.5 (C5 H12)'
_chemical_formula_sum            'C51.5 H72 B2 N4 O'
_chemical_formula_weight         784.79

loop_
_atom_type_symbol
_atom_type_description
_atom_type_scat_dispersion_real
_atom_type_scat_dispersion_imag
_atom_type_scat_source
C C 0.0033 0.0016 'International Tables Vol C Tables 4.2.6.8 and 6.1.1.4'
H H 0.0000 0.0000 'International Tables Vol C Tables 4.2.6.8 and 6.1.1.4'
B B 0.0013 0.0007 'International Tables Vol C Tables 4.2.6.8 and 6.1.1.4'
N N 0.0061 0.0033 'International Tables Vol C Tables 4.2.6.8 and 6.1.1.4'
O O 0.0106 0.0060 'International Tables Vol C Tables 4.2.6.8 and 6.1.1.4'

_space_group_crystal_system      triclinic
_space_group_IT_number           2
_space_group_name_H-M_alt        'P -1'
_space_group_name_Hall           '-P 1'

_shelx_space_group_comment       
;
The symmetry employed for this shelxl refinement is uniquely defined
by the following loop, which should always be used as a source of
symmetry information in preference to the above space-group names.
They are only intended as comments.
;

loop_
_space_group_symop_operation_xyz
'x, y, z'
'-x, -y, -z'

_cell_length_a                   10.756(11)
_cell_length_b                   12.715(12)
_cell_length_c                   18.183(13)
_cell_angle_alpha                81.15(5)
_cell_angle_beta                 87.75(3)
_cell_angle_gamma                68.37(4)
_cell_volume                     2284(4)
_cell_formula_units_Z            2
_cell_measurement_temperature    100(2)
_cell_measurement_reflns_used    4556
_cell_measurement_theta_min      2.32
_cell_measurement_theta_max      23.46


_exptl_special_details           
;
The crystal was immersed in a film of perfluoropolyether oil, mounted on a 
polyimide microloop (MicroMounts of MiTeGen) and transferred to stream of cold 
nitrogen (Oxford Cryostream 700).
;
_exptl_crystal_description       block
_exptl_crystal_colour            green
_exptl_crystal_density_meas      ?
_exptl_crystal_density_method    ?
_exptl_crystal_density_diffrn    1.141
_exptl_crystal_F_000             854
_exptl_transmission_factor_min   ?
_exptl_transmission_factor_max   ?
_exptl_crystal_size_max          0.265
_exptl_crystal_size_mid          0.191
_exptl_crystal_size_min          0.093
_exptl_absorpt_coefficient_mu    0.067
_shelx_estimated_absorpt_T_min   0.983
_shelx_estimated_absorpt_T_max   0.994
_exptl_absorpt_correction_type   multi-scan
_exptl_absorpt_correction_T_min  0.6281
_exptl_absorpt_correction_T_max  0.7454
_exptl_absorpt_process_details   'SadAbs 2014/4 (Bruker AXS)'
_exptl_absorpt_special_details   ?
_diffrn_ambient_temperature      100(2)
_diffrn_radiation_wavelength     0.71073
_diffrn_radiation_type           MoK\a
_diffrn_radiation_monochromator  'multi-layer mirror'
_diffrn_source                   'rotating-anode (Nonius FR-591)'
_diffrn_measurement_device_type  'Bruker X8-APEX II'
_diffrn_measurement_method       '\f and \w scans'
_diffrn_detector                 'CCD area detector (Apex2)'
_diffrn_detector_area_resol_mean 8.333
_diffrn_reflns_number            24892
_diffrn_reflns_av_unetI/netI     0.0895
_diffrn_reflns_av_R_equivalents  0.0644
_diffrn_reflns_limit_h_min       -13
_diffrn_reflns_limit_h_max       13
_diffrn_reflns_limit_k_min       -15
_diffrn_reflns_limit_k_max       15
_diffrn_reflns_limit_l_min       -22
_diffrn_reflns_limit_l_max       21
_diffrn_reflns_theta_min         1.743
_diffrn_reflns_theta_max         26.372
_diffrn_reflns_theta_full        26.000
_diffrn_measured_fraction_theta_max 0.990
_diffrn_measured_fraction_theta_full 0.990
_diffrn_reflns_Laue_measured_fraction_max 0.990
_diffrn_reflns_Laue_measured_fraction_full 0.990
_diffrn_reflns_point_group_measured_fraction_max 0.990
_diffrn_reflns_point_group_measured_fraction_full 0.990
_reflns_number_total             9261
_reflns_number_gt                5384
_reflns_threshold_expression     'I > 2\s(I)'
_reflns_Friedel_coverage         0.000
_reflns_Friedel_fraction_max     .
_reflns_Friedel_fraction_full    .

_reflns_special_details          
;
 Reflections were merged by SHELXL according to the crystal
 class for the calculation of statistics and refinement.
 
 _reflns_Friedel_fraction is defined as the number of unique
 Friedel pairs measured divided by the number that would be
 possible theoretically, ignoring centric projections and
 systematic absences.
;

_computing_data_collection       'APEX2 ver. 2014.9 (Bruker AXS)'
_computing_cell_refinement       'Saint+ ver. V8.37A (Bruker AXS)'
_computing_data_reduction        'Saint+ ver. V8.37A (Bruker AXS)'
_computing_structure_solution    'SHELXT (Sheldrick, 2014)'
_computing_structure_refinement  'SHELXL-2014/6 (Sheldrick, 2014)'
_computing_molecular_graphics    'ShelXLe (Huebschle et all, 2011)'
_computing_publication_material  'SHELXL-2014/6 (Sheldrick, 2014)'
_refine_special_details          
;
The asymmetric unit contains 1 molecule of the alkoxy(hydro)diborene and
half a molecule of pentane lying on an inversion center.
The latter was modelled with C-C bond restraints of 1.53 Angstrom and SIMU 0.005.
Three of the ethyl substituents of the ligand were two-fold disordered in the 
terminal methyl group: C25-C26 in a  77:23 ratio,   C38-C39 in a 78:22 ratio
and C48-C49 in a 56:44 ratio. 
The methylene carbon atom was kept shared between the two parts and
its hydrogen atoms modelled only for the major part.
The C-C bond lengths of each part were restrained with SADI, 
and the ADPs with SIMU 0.01. 
The H-H distances between the methylene H atoms and the methyl H atoms
of the minor part were restrained with DFIX -1.9 0.002 to avoid bumping. 
;
_refine_ls_structure_factor_coef Fsqd
_refine_ls_matrix_type           full
_refine_ls_weighting_scheme      calc
_refine_ls_weighting_details     
'w=1/[\s^2^(Fo^2^)+(0.0667P)^2^+0.6656P] where P=(Fo^2^+2Fc^2^)/3'
_atom_sites_solution_primary     ?
_atom_sites_solution_secondary   ?
_atom_sites_solution_hydrogens   mixed
_refine_ls_hydrogen_treatment    mixed
_refine_ls_extinction_method     none
_refine_ls_extinction_coef       .
_refine_ls_number_reflns         9261
_refine_ls_number_parameters     598
_refine_ls_number_restraints     107
_refine_ls_R_factor_all          0.1248
_refine_ls_R_factor_gt           0.0616
_refine_ls_wR_factor_ref         0.1617
_refine_ls_wR_factor_gt          0.1359
_refine_ls_goodness_of_fit_ref   1.016
_refine_ls_restrained_S_all      1.020
_refine_ls_shift/su_max          0.000
_refine_ls_shift/su_mean         0.000

loop_
_atom_site_label
_atom_site_type_symbol
_atom_site_fract_x
_atom_site_fract_y
_atom_site_fract_z
_atom_site_U_iso_or_equiv
_atom_site_adp_type
_atom_site_occupancy
_atom_site_site_symmetry_order
_atom_site_calc_flag
_atom_site_refinement_flags_posn
_atom_site_refinement_flags_adp
_atom_site_refinement_flags_occupancy
_atom_site_disorder_assembly
_atom_site_disorder_group
O1 O 0.38280(15) 0.50371(12) 0.27910(9) 0.0242(4) Uani 1 1 d . . . . .
H1 H 0.336(2) 0.236(2) 0.2681(13) 0.037(7) Uiso 1 1 d . . . . .
C1 C 0.4822(2) 0.53351(19) 0.30123(13) 0.0252(5) Uani 1 1 d . . . . .
N1 N 0.53117(18) 0.43107(15) 0.14217(10) 0.0232(4) Uani 1 1 d . . . . .
B1 B 0.4020(3) 0.3906(2) 0.26219(15) 0.0226(6) Uani 1 1 d . . . . .
C2 C 0.6047(3) 0.4623(2) 0.31973(13) 0.0317(6) Uani 1 1 d . . . . .
H2A H 0.6290 0.3829 0.3181 0.038 Uiso 1 1 calc R U . . .
H2B H 0.6688 0.4903 0.3347 0.038 Uiso 1 1 calc R U . . .
N2 N 0.56520(19) 0.25026(15) 0.17753(11) 0.0248(5) Uani 1 1 d . . . . .
B2 B 0.3143(3) 0.3152(2) 0.29072(16) 0.0256(6) Uani 1 1 d . . . . .
C3 C 0.4348(3) 0.6594(2) 0.30360(14) 0.0323(6) Uani 1 1 d . . . . .
H3A H 0.5072 0.6778 0.3227 0.048 Uiso 1 1 calc R U . . .
H3B H 0.3579 0.6814 0.3364 0.048 Uiso 1 1 calc R U . . .
H3C H 0.4085 0.7015 0.2533 0.048 Uiso 1 1 calc R U . . .
N3 N 0.11298(19) 0.27257(16) 0.34454(11) 0.0274(5) Uani 1 1 d . . . . .
N4 N 0.12838(18) 0.42270(15) 0.38167(11) 0.0238(4) Uani 1 1 d . . . . .
C4 C 0.4991(2) 0.35679(18) 0.19547(13) 0.0223(5) Uani 1 1 d . . . . .
C5 C 0.6039(3) 0.37454(19) 0.08023(13) 0.0292(6) Uani 1 1 d . . . . .
H5A H 0.6781 0.4006 0.0641 0.035 Uiso 1 1 calc R U . . .
H5B H 0.5435 0.3882 0.0372 0.035 Uiso 1 1 calc R U . . .
C6 C 0.6556(2) 0.25029(19) 0.11518(13) 0.0277(6) Uani 1 1 d . . . . .
H6A H 0.6495 0.2004 0.0798 0.033 Uiso 1 1 calc R U . . .
H6B H 0.7495 0.2250 0.1328 0.033 Uiso 1 1 calc R U . . .
C7 C 0.4665(2) 0.55389(19) 0.12654(12) 0.0226(5) Uani 1 1 d . . . . .
C9 C 0.2494(3) 0.5309(2) 0.09979(16) 0.0377(7) Uani 1 1 d . . . . .
H9A H 0.2319 0.4989 0.1506 0.045 Uiso 1 1 calc R U . . .
H9B H 0.3038 0.4658 0.0744 0.045 Uiso 1 1 calc R U . . .
C8 C 0.3306(2) 0.6036(2) 0.10634(13) 0.0265(5) Uani 1 1 d . . . . .
C11 C 0.2752(2) 0.7223(2) 0.08948(13) 0.0294(6) Uani 1 1 d . . . . .
H11 H 0.1822 0.7587 0.0781 0.035 Uiso 1 1 calc R U . . .
C10 C 0.1161(3) 0.5922(2) 0.05791(17) 0.0459(7) Uani 1 1 d . . . . .
H10A H 0.0777 0.5361 0.0494 0.069 Uiso 1 1 calc R U . . .
H10B H 0.1303 0.6329 0.0100 0.069 Uiso 1 1 calc R U . . .
H10C H 0.0545 0.6471 0.0874 0.069 Uiso 1 1 calc R U . . .
C14 C 0.5484(2) 0.61836(19) 0.12437(12) 0.0247(5) Uani 1 1 d . . . . .
C13 C 0.4877(3) 0.7370(2) 0.10463(13) 0.0304(6) Uani 1 1 d . . . . .
H13 H 0.5406 0.7830 0.1020 0.036 Uiso 1 1 calc R U . . .
C12 C 0.3524(3) 0.7882(2) 0.08900(13) 0.0311(6) Uani 1 1 d . . . . .
H12 H 0.3122 0.8691 0.0778 0.037 Uiso 1 1 calc R U . . .
C15 C 0.6963(2) 0.5634(2) 0.14089(14) 0.0299(6) Uani 1 1 d . . . . .
H15A H 0.7430 0.5481 0.0935 0.036 Uiso 1 1 calc R U . . .
H15B H 0.7141 0.4886 0.1727 0.036 Uiso 1 1 calc R U . . .
C16 C 0.7562(3) 0.6321(2) 0.17908(17) 0.0441(7) Uani 1 1 d . . . . .
H16A H 0.8503 0.5863 0.1919 0.066 Uiso 1 1 calc R U . . .
H16B H 0.7071 0.6524 0.2246 0.066 Uiso 1 1 calc R U . . .
H16C H 0.7500 0.7020 0.1455 0.066 Uiso 1 1 calc R U . . .
C17 C 0.5686(2) 0.13999(19) 0.21334(14) 0.0279(6) Uani 1 1 d . . . . .
C19 C 0.7261(3) 0.1386(2) 0.31385(15) 0.0374(7) Uani 1 1 d . . . . .
H19A H 0.6619 0.1913 0.3445 0.045 Uiso 1 1 calc R U . . .
H19B H 0.7589 0.1857 0.2754 0.045 Uiso 1 1 calc R U . . .
C18 C 0.6513(2) 0.0824(2) 0.27510(14) 0.0313(6) Uani 1 1 d . . . . .
C20 C 0.8437(3) 0.0594(3) 0.36333(18) 0.0571(9) Uani 1 1 d . . . . .
H20A H 0.8860 0.1047 0.3844 0.086 Uiso 1 1 calc R U . . .
H20B H 0.9088 0.0068 0.3339 0.086 Uiso 1 1 calc R U . . .
H20C H 0.8123 0.0154 0.4038 0.086 Uiso 1 1 calc R U . . .
C21 C 0.6592(3) -0.0289(2) 0.30168(17) 0.0460(8) Uani 1 1 d . . . . .
H21 H 0.7144 -0.0707 0.3439 0.055 Uiso 1 1 calc R U . . .
C22 C 0.5883(3) -0.0789(2) 0.2676(2) 0.0547(9) Uani 1 1 d . . . . .
H22 H 0.5953 -0.1549 0.2864 0.066 Uiso 1 1 calc R U . . .
C23 C 0.5074(3) -0.0204(2) 0.20670(19) 0.0494(8) Uani 1 1 d . . . . .
H23 H 0.4586 -0.0562 0.1841 0.059 Uiso 1 1 calc R U . . .
C24 C 0.4958(3) 0.0906(2) 0.17752(16) 0.0376(7) Uani 1 1 d . U . . .
C25 C 0.4044(3) 0.1602(3) 0.11220(19) 0.0539(8) Uani 1 1 d D U . . .
H25A H 0.3335 0.2249 0.1310 0.065 Uiso 1 1 calc R U . A -2
H25B H 0.4574 0.1934 0.0770 0.065 Uiso 1 1 calc DR U . A -2
C26A C 0.3367(5) 0.1059(4) 0.0682(2) 0.0500(13) Uani 0.773(8) 1 d D U P B -2
H26A H 0.2892 0.1611 0.0254 0.075 Uiso 0.773(8) 1 calc R U P B -2
H26B H 0.2728 0.0822 0.0998 0.075 Uiso 0.773(8) 1 calc R U P B -2
H26C H 0.4038 0.0388 0.0508 0.075 Uiso 0.773(8) 1 calc R U P B -2
C26B C 0.4316(16) 0.0831(8) 0.0546(7) 0.045(3) Uani 0.227(8) 1 d D U P B -1
H26D H 0.3939 0.1284 0.0065 0.068 Uiso 0.227(8) 1 calc DR U P B -1
H26E H 0.3904 0.0261 0.0689 0.068 Uiso 0.227(8) 1 calc DR U P B -1
H26F H 0.5284 0.0442 0.0503 0.068 Uiso 0.227(8) 1 calc DR U P B -1
C27 C 0.1904(2) 0.33876(18) 0.33866(13) 0.0239(5) Uani 1 1 d . . . . .
C28 C 0.0050(2) 0.3037(2) 0.39748(14) 0.0295(6) Uani 1 1 d . . . . .
H28A H 0.0260 0.2481 0.4440 0.035 Uiso 1 1 calc R U . . .
H28B H -0.0806 0.3088 0.3760 0.035 Uiso 1 1 calc R U . . .
C29 C 0.0000(2) 0.4198(2) 0.41089(15) 0.0314(6) Uani 1 1 d . . . . .
H29A H -0.0764 0.4821 0.3836 0.038 Uiso 1 1 calc R U . . .
H29B H -0.0071 0.4262 0.4646 0.038 Uiso 1 1 calc R U . . .
C30 C 0.1379(2) 0.17144(19) 0.31142(14) 0.0274(6) Uani 1 1 d . . . . .
C31 C 0.2242(2) 0.0659(2) 0.34809(15) 0.0324(6) Uani 1 1 d . . . . .
C32 C 0.3031(3) 0.0605(2) 0.41602(17) 0.0452(7) Uani 1 1 d . . . . .
H32A H 0.3738 0.0911 0.3999 0.054 Uiso 1 1 calc R U . . .
H32B H 0.2426 0.1120 0.4486 0.054 Uiso 1 1 calc R U . . .
C33 C 0.3682(3) -0.0552(3) 0.46156(19) 0.0606(9) Uani 1 1 d . . . . .
H33A H 0.4113 -0.0475 0.5059 0.091 Uiso 1 1 calc R U . . .
H33B H 0.4355 -0.1054 0.4318 0.091 Uiso 1 1 calc R U . . .
H33C H 0.3002 -0.0881 0.4768 0.091 Uiso 1 1 calc R U . . .
C34 C 0.2369(3) -0.0319(2) 0.31810(17) 0.0394(7) Uani 1 1 d . . . . .
H34 H 0.2941 -0.1048 0.3420 0.047 Uiso 1 1 calc R U . . .
C35 C 0.1673(3) -0.0241(2) 0.25421(17) 0.0417(7) Uani 1 1 d . . . . .
H35 H 0.1778 -0.0915 0.2341 0.050 Uiso 1 1 calc R U . . .
C36 C 0.0831(3) 0.0798(2) 0.21935(16) 0.0407(7) Uani 1 1 d . . . . .
H36 H 0.0353 0.0836 0.1755 0.049 Uiso 1 1 calc R U . . .
C37 C 0.0664(3) 0.1804(2) 0.24748(15) 0.0326(6) Uani 1 1 d . U . . .
C38 C -0.0261(3) 0.2944(2) 0.20814(15) 0.0421(7) Uani 1 1 d D U . . .
H38A H -0.1032 0.2841 0.1867 0.050 Uiso 1 1 calc R U . C -2
H38B H -0.0609 0.3476 0.2450 0.050 Uiso 1 1 calc R U . C -2
C39A C 0.0401(4) 0.3469(5) 0.1476(3) 0.0396(14) Uani 0.784(17) 1 d D U P D -2
H39A H -0.0258 0.4184 0.1224 0.059 Uiso 0.784(17) 1 calc R U P D -2
H39B H 0.0772 0.2938 0.1116 0.059 Uiso 0.784(17) 1 calc R U P D -2
H39C H 0.1122 0.3629 0.1690 0.059 Uiso 0.784(17) 1 calc R U P D -2
C39B C 0.011(2) 0.309(2) 0.1266(9) 0.048(6) Uani 0.216(17) 1 d D U P D -1
H39D H -0.0524 0.3811 0.1006 0.072 Uiso 0.216(17) 1 calc R U P D -1
H39E H 0.0068 0.2451 0.1038 0.072 Uiso 0.216(17) 1 calc R U P D -1
H39F H 0.1015 0.3096 0.1227 0.072 Uiso 0.216(17) 1 calc R U P D -1
C40 C 0.1744(2) 0.50506(18) 0.40487(12) 0.0220(5) Uani 1 1 d . . . . .
C41 C 0.2799(2) 0.46857(19) 0.45722(13) 0.0241(5) Uani 1 1 d . . . . .
C42 C 0.3580(2) 0.3434(2) 0.48366(14) 0.0325(6) Uani 1 1 d . . . . .
H42A H 0.4476 0.3341 0.5019 0.039 Uiso 1 1 calc R U . . .
H42B H 0.3706 0.3001 0.4413 0.039 Uiso 1 1 calc R U . . .
C43 C 0.2860(3) 0.2940(2) 0.54630(15) 0.0430(7) Uani 1 1 d . . . . .
H43A H 0.3381 0.2124 0.5612 0.065 Uiso 1 1 calc R U . . .
H43B H 0.1971 0.3036 0.5285 0.065 Uiso 1 1 calc R U . . .
H43C H 0.2769 0.3345 0.5891 0.065 Uiso 1 1 calc R U . . .
C44 C 0.3077(2) 0.5518(2) 0.48756(13) 0.0311(6) Uani 1 1 d . . . . .
H44 H 0.3795 0.5292 0.5226 0.037 Uiso 1 1 calc R U . . .
C45 C 0.2329(3) 0.6664(2) 0.46768(15) 0.0359(7) Uani 1 1 d . . . . .
H45 H 0.2505 0.7218 0.4907 0.043 Uiso 1 1 calc R U . . .
C46 C 0.1328(3) 0.7005(2) 0.41467(14) 0.0322(6) Uani 1 1 d . . . . .
H46 H 0.0827 0.7798 0.4007 0.039 Uiso 1 1 calc R U . . .
C47 C 0.1034(2) 0.62095(19) 0.38096(13) 0.0252(5) Uani 1 1 d . U . . .
C48 C 0.0015(3) 0.6619(2) 0.31849(14) 0.0365(6) Uani 1 1 d D U . . .
H48A H -0.0078 0.5939 0.3027 0.044 Uiso 1 1 calc DR U . E -2
H48B H -0.0858 0.7069 0.3384 0.044 Uiso 1 1 calc R U . E -2
C49A C 0.0277(7) 0.7320(8) 0.2518(3) 0.049(2) Uani 0.556(12) 1 d D U P F -2
H49A H -0.0291 0.7342 0.2103 0.074 Uiso 0.556(12) 1 calc R U P F -2
H49B H 0.1220 0.6985 0.2386 0.074 Uiso 0.556(12) 1 calc R U P F -2
H49C H 0.0078 0.8099 0.2621 0.074 Uiso 0.556(12) 1 calc R U P F -2
C49B C 0.0712(6) 0.6555(9) 0.2431(2) 0.037(2) Uani 0.444(12) 1 d D U P F -1
H49D H 0.0073 0.6622 0.2041 0.056 Uiso 0.444(12) 1 calc DR U P F -1
H49E H 0.1463 0.5822 0.2452 0.056 Uiso 0.444(12) 1 calc DR U P F -1
H49F H 0.1045 0.7183 0.2319 0.056 Uiso 0.444(12) 1 calc DR U P F -1
C50 C -0.1231(7) -0.0629(6) 0.1343(5) 0.071(2) Uani 0.5 1 d D U P G -1
H50A H -0.1901 -0.0981 0.1458 0.106 Uiso 0.5 1 calc R U P G -1
H50B H -0.1571 0.0143 0.1479 0.106 Uiso 0.5 1 calc R U P G -1
H50C H -0.0404 -0.1094 0.1626 0.106 Uiso 0.5 1 calc R U P G -1
C51 C -0.0950(9) -0.0559(10) 0.0521(6) 0.067(3) Uani 0.5 1 d D U P G -1
H51A H -0.1804 -0.0153 0.0239 0.080 Uiso 0.5 1 calc R U P G -1
H51B H -0.0568 -0.1345 0.0394 0.080 Uiso 0.5 1 calc R U P G -1
C52 C 0.0022(11) 0.0059(12) 0.0275(7) 0.061(3) Uani 0.5 1 d D U P G -1
H52A H -0.0411 0.0875 0.0335 0.073 Uiso 0.5 1 calc R U P G -1
H52B H 0.0830 -0.0280 0.0602 0.073 Uiso 0.5 1 calc R U P G -1
C53 C 0.0422(10) -0.0019(12) -0.0501(7) 0.062(3) Uani 0.5 1 d D U P G -1
H53A H -0.0386 0.0353 -0.0827 0.074 Uiso 0.5 1 calc R U P G -1
H53B H 0.0804 -0.0837 -0.0564 0.074 Uiso 0.5 1 calc R U P G -1
C54 C 0.1448(9) 0.0532(9) -0.0761(5) 0.060(3) Uani 0.5 1 d D U P G -1
H54A H 0.1739 0.0372 -0.1263 0.091 Uiso 0.5 1 calc R U P G -1
H54B H 0.2223 0.0214 -0.0418 0.091 Uiso 0.5 1 calc R U P G -1
H54C H 0.1038 0.1361 -0.0766 0.091 Uiso 0.5 1 calc R U P G -1

loop_
_atom_site_aniso_label
_atom_site_aniso_U_11
_atom_site_aniso_U_22
_atom_site_aniso_U_33
_atom_site_aniso_U_23
_atom_site_aniso_U_13
_atom_site_aniso_U_12
O1 0.0235(9) 0.0208(8) 0.0319(9) -0.0097(7) 0.0041(7) -0.0103(7)
C1 0.0308(14) 0.0269(13) 0.0246(13) -0.0082(10) 0.0058(11) -0.0173(11)
N1 0.0250(11) 0.0195(10) 0.0256(11) -0.0076(8) 0.0028(9) -0.0072(8)
B1 0.0191(13) 0.0189(13) 0.0298(15) -0.0068(11) -0.0032(12) -0.0053(11)
C2 0.0360(15) 0.0337(14) 0.0336(15) -0.0085(11) -0.0043(12) -0.0206(12)
N2 0.0250(11) 0.0175(10) 0.0327(12) -0.0088(8) 0.0045(9) -0.0070(8)
B2 0.0246(15) 0.0208(14) 0.0338(16) -0.0095(12) 0.0000(12) -0.0088(12)
C3 0.0390(15) 0.0302(14) 0.0377(15) -0.0156(11) 0.0122(12) -0.0215(12)
N3 0.0244(11) 0.0219(10) 0.0421(13) -0.0143(9) 0.0108(9) -0.0131(9)
N4 0.0193(10) 0.0243(10) 0.0344(12) -0.0142(9) 0.0069(9) -0.0126(8)
C4 0.0207(12) 0.0206(12) 0.0291(13) -0.0059(10) -0.0021(10) -0.0107(10)
C5 0.0342(14) 0.0272(13) 0.0263(13) -0.0098(10) 0.0064(11) -0.0097(11)
C6 0.0276(13) 0.0264(13) 0.0294(14) -0.0102(10) 0.0055(11) -0.0086(11)
C7 0.0268(13) 0.0211(12) 0.0198(12) -0.0054(9) 0.0014(10) -0.0081(10)
C9 0.0350(15) 0.0352(15) 0.0446(16) -0.0033(12) -0.0120(13) -0.0145(12)
C8 0.0274(13) 0.0264(13) 0.0265(13) -0.0054(10) -0.0010(11) -0.0102(11)
C11 0.0262(13) 0.0260(13) 0.0299(14) -0.0019(10) -0.0032(11) -0.0031(11)
C10 0.0367(16) 0.0466(17) 0.0578(19) -0.0062(14) -0.0134(14) -0.0183(14)
C14 0.0283(13) 0.0235(13) 0.0235(13) -0.0050(10) 0.0019(10) -0.0104(10)
C13 0.0376(15) 0.0234(13) 0.0324(14) -0.0027(10) 0.0029(12) -0.0145(11)
C12 0.0373(15) 0.0209(13) 0.0306(14) -0.0033(10) 0.0021(12) -0.0060(11)
C15 0.0272(13) 0.0295(13) 0.0359(15) -0.0062(11) 0.0037(11) -0.0133(11)
C16 0.0355(16) 0.0399(16) 0.064(2) -0.0137(14) -0.0020(14) -0.0197(13)
C17 0.0260(13) 0.0182(12) 0.0419(15) -0.0106(11) 0.0093(12) -0.0094(10)
C19 0.0329(15) 0.0317(15) 0.0452(17) 0.0007(12) -0.0024(13) -0.0112(12)
C18 0.0313(14) 0.0206(13) 0.0431(16) -0.0075(11) 0.0092(12) -0.0105(11)
C20 0.0490(19) 0.056(2) 0.063(2) 0.0095(16) -0.0073(17) -0.0211(16)
C21 0.0551(19) 0.0246(15) 0.0557(19) -0.0010(13) 0.0112(16) -0.0146(14)
C22 0.072(2) 0.0258(15) 0.076(2) -0.0145(16) 0.027(2) -0.0289(16)
C23 0.0452(18) 0.0375(17) 0.083(2) -0.0337(17) 0.0210(17) -0.0276(14)
C24 0.0285(14) 0.0289(14) 0.0635(18) -0.0278(13) 0.0120(13) -0.0130(11)
C25 0.0380(16) 0.0541(17) 0.077(2) -0.0375(15) -0.0034(15) -0.0138(14)
C26A 0.051(3) 0.051(2) 0.063(3) -0.028(2) 0.006(2) -0.028(2)
C26B 0.038(6) 0.044(5) 0.060(6) -0.017(5) -0.002(5) -0.018(5)
C27 0.0218(12) 0.0199(12) 0.0316(13) -0.0067(10) -0.0016(10) -0.0081(10)
C28 0.0240(13) 0.0298(14) 0.0411(15) -0.0135(11) 0.0096(11) -0.0151(11)
C29 0.0237(13) 0.0312(14) 0.0470(16) -0.0191(12) 0.0122(12) -0.0151(11)
C30 0.0253(13) 0.0214(13) 0.0421(15) -0.0132(11) 0.0098(12) -0.0138(11)
C31 0.0260(13) 0.0235(13) 0.0523(17) -0.0121(12) 0.0058(12) -0.0125(11)
C32 0.0400(16) 0.0321(15) 0.064(2) -0.0058(14) -0.0097(15) -0.0138(13)
C33 0.057(2) 0.0478(19) 0.075(2) -0.0010(17) -0.0088(18) -0.0194(16)
C34 0.0313(15) 0.0236(14) 0.067(2) -0.0126(13) 0.0050(14) -0.0123(12)
C35 0.0424(17) 0.0319(16) 0.064(2) -0.0260(14) 0.0160(15) -0.0223(13)
C36 0.0487(17) 0.0397(17) 0.0442(17) -0.0193(13) 0.0038(14) -0.0236(14)
C37 0.0315(14) 0.0294(14) 0.0418(16) -0.0114(11) 0.0057(12) -0.0151(11)
C38 0.0452(17) 0.0421(16) 0.0428(16) -0.0115(13) -0.0018(14) -0.0183(14)
C39A 0.028(2) 0.042(3) 0.049(3) -0.005(2) 0.0004(18) -0.0132(18)
C39B 0.038(9) 0.046(9) 0.048(9) 0.000(7) 0.004(7) -0.006(7)
C40 0.0223(12) 0.0235(12) 0.0258(13) -0.0105(10) 0.0077(10) -0.0130(10)
C41 0.0211(12) 0.0292(13) 0.0259(13) -0.0062(10) 0.0085(10) -0.0138(10)
C42 0.0257(13) 0.0350(15) 0.0337(15) -0.0029(11) -0.0005(11) -0.0085(11)
C43 0.0439(17) 0.0348(15) 0.0457(17) 0.0030(13) 0.0047(14) -0.0130(13)
C44 0.0289(14) 0.0492(17) 0.0266(14) -0.0105(12) 0.0057(11) -0.0262(13)
C45 0.0463(17) 0.0399(16) 0.0388(16) -0.0207(13) 0.0181(14) -0.0318(14)
C46 0.0361(15) 0.0238(13) 0.0399(16) -0.0090(11) 0.0139(13) -0.0146(11)
C47 0.0235(12) 0.0247(13) 0.0297(13) -0.0079(10) 0.0084(11) -0.0106(10)
C48 0.0307(14) 0.0343(15) 0.0391(16) -0.0031(12) 0.0032(12) -0.0070(12)
C49A 0.040(4) 0.068(5) 0.042(3) -0.004(3) 0.005(3) -0.025(4)
C49B 0.025(4) 0.046(5) 0.033(3) -0.007(3) 0.000(3) -0.004(3)
C50 0.051(4) 0.039(4) 0.119(6) -0.019(4) -0.001(4) -0.010(3)
C51 0.042(5) 0.044(3) 0.105(7) -0.018(5) -0.024(4) 0.000(4)
C52 0.044(5) 0.041(3) 0.086(7) -0.021(4) -0.029(4) 0.005(4)
C53 0.050(6) 0.044(3) 0.078(6) -0.027(4) -0.033(4) 0.009(5)
C54 0.074(7) 0.048(4) 0.030(4) -0.018(4) -0.011(4) 0.016(5)

_geom_special_details            
;
 All esds (except the esd in the dihedral angle between two l.s. planes)
 are estimated using the full covariance matrix.  The cell esds are taken
 into account individually in the estimation of esds in distances, angles
 and torsion angles; correlations between esds in cell parameters are only
 used when they are defined by crystal symmetry.  An approximate (isotropic)
 treatment of cell esds is used for estimating esds involving l.s. planes.
;

loop_
_geom_bond_atom_site_label_1
_geom_bond_atom_site_label_2
_geom_bond_distance
_geom_bond_site_symmetry_2
_geom_bond_publ_flag
O1 C1 1.352(3) . ?
O1 B1 1.455(3) . ?
C1 C2 1.316(4) . ?
C1 C3 1.498(3) . ?
N1 C4 1.372(3) . ?
N1 C7 1.443(3) . ?
N1 C5 1.471(3) . ?
B1 C4 1.574(4) . ?
B1 B2 1.599(4) . ?
C2 H2A 0.9500 . ?
C2 H2B 0.9500 . ?
N2 C4 1.362(3) . ?
N2 C17 1.440(3) . ?
N2 C6 1.465(3) . ?
B2 C27 1.523(4) . ?
B2 H1 1.09(2) . ?
C3 H3A 0.9800 . ?
C3 H3B 0.9800 . ?
C3 H3C 0.9800 . ?
N3 C27 1.377(3) . ?
N3 C30 1.435(3) . ?
N3 C28 1.457(3) . ?
N4 C27 1.374(3) . ?
N4 C40 1.433(3) . ?
N4 C29 1.471(3) . ?
C5 C6 1.510(4) . ?
C5 H5A 0.9900 . ?
C5 H5B 0.9900 . ?
C6 H6A 0.9900 . ?
C6 H6B 0.9900 . ?
C7 C8 1.400(4) . ?
C7 C14 1.404(3) . ?
C9 C8 1.507(4) . ?
C9 C10 1.525(4) . ?
C9 H9A 0.9900 . ?
C9 H9B 0.9900 . ?
C8 C11 1.391(3) . ?
C11 C12 1.379(4) . ?
C11 H11 0.9500 . ?
C10 H10A 0.9800 . ?
C10 H10B 0.9800 . ?
C10 H10C 0.9800 . ?
C14 C13 1.399(3) . ?
C14 C15 1.504(4) . ?
C13 C12 1.378(4) . ?
C13 H13 0.9500 . ?
C12 H12 0.9500 . ?
C15 C16 1.516(4) . ?
C15 H15A 0.9900 . ?
C15 H15B 0.9900 . ?
C16 H16A 0.9800 . ?
C16 H16B 0.9800 . ?
C16 H16C 0.9800 . ?
C17 C18 1.390(4) . ?
C17 C24 1.401(3) . ?
C19 C18 1.509(4) . ?
C19 C20 1.515(4) . ?
C19 H19A 0.9900 . ?
C19 H19B 0.9900 . ?
C18 C21 1.396(4) . ?
C20 H20A 0.9800 . ?
C20 H20B 0.9800 . ?
C20 H20C 0.9800 . ?
C21 C22 1.373(4) . ?
C21 H21 0.9500 . ?
C22 C23 1.372(5) . ?
C22 H22 0.9500 . ?
C23 C24 1.390(4) . ?
C23 H23 0.9500 . ?
C24 C25 1.512(4) . ?
C25 C26B 1.492(5) . ?
C25 C26A 1.494(4) . ?
C25 H25A 0.9900 . ?
C25 H25B 0.9900 . ?
C26A H26A 0.9800 . ?
C26A H26B 0.9800 . ?
C26A H26C 0.9800 . ?
C26B H26D 0.9800 . ?
C26B H26E 0.9800 . ?
C26B H26F 0.9800 . ?
C28 C29 1.514(3) . ?
C28 H28A 0.9900 . ?
C28 H28B 0.9900 . ?
C29 H29A 0.9900 . ?
C29 H29B 0.9900 . ?
C30 C37 1.386(4) . ?
C30 C31 1.400(4) . ?
C31 C34 1.393(4) . ?
C31 C32 1.504(4) . ?
C32 C33 1.500(4) . ?
C32 H32A 0.9900 . ?
C32 H32B 0.9900 . ?
C33 H33A 0.9800 . ?
C33 H33B 0.9800 . ?
C33 H33C 0.9800 . ?
C34 C35 1.378(4) . ?
C34 H34 0.9500 . ?
C35 C36 1.368(4) . ?
C35 H35 0.9500 . ?
C36 C37 1.398(4) . ?
C36 H36 0.9500 . ?
C37 C38 1.509(4) . ?
C38 C39A 1.492(5) . ?
C38 C39B 1.521(13) . ?
C38 H38A 0.9900 . ?
C38 H38B 0.9900 . ?
C39A H39A 0.9800 . ?
C39A H39B 0.9800 . ?
C39A H39C 0.9800 . ?
C39B H39D 0.9800 . ?
C39B H39E 0.9800 . ?
C39B H39F 0.9800 . ?
C40 C47 1.394(3) . ?
C40 C41 1.404(3) . ?
C41 C44 1.393(3) . ?
C41 C42 1.510(4) . ?
C42 C43 1.537(4) . ?
C42 H42A 0.9900 . ?
C42 H42B 0.9900 . ?
C43 H43A 0.9800 . ?
C43 H43B 0.9800 . ?
C43 H43C 0.9800 . ?
C44 C45 1.377(4) . ?
C44 H44 0.9500 . ?
C45 C46 1.373(4) . ?
C45 H45 0.9500 . ?
C46 C47 1.393(3) . ?
C46 H46 0.9500 . ?
C47 C48 1.502(4) . ?
C48 C49A 1.474(6) . ?
C48 C49B 1.535(4) . ?
C48 H48A 0.9900 . ?
C48 H48B 0.9900 . ?
C49A H49A 0.9800 . ?
C49A H49B 0.9800 . ?
C49A H49C 0.9800 . ?
C49B H49D 0.9800 . ?
C49B H49E 0.9800 . ?
C49B H49F 0.9800 . ?
C50 C51 1.508(11) . ?
C50 H50A 0.9800 . ?
C50 H50B 0.9800 . ?
C50 H50C 0.9800 . ?
C51 C52 1.540(12) . ?
C51 H51A 0.9900 . ?
C51 H51B 0.9900 . ?
C52 C53 1.467(9) . ?
C52 H52A 0.9900 . ?
C52 H52B 0.9900 . ?
C53 C54 1.536(11) . ?
C53 H53A 0.9900 . ?
C53 H53B 0.9900 . ?
C54 H54A 0.9800 . ?
C54 H54B 0.9800 . ?
C54 H54C 0.9800 . ?

loop_
_geom_angle_atom_site_label_1
_geom_angle_atom_site_label_2
_geom_angle_atom_site_label_3
_geom_angle
_geom_angle_site_symmetry_1
_geom_angle_site_symmetry_3
_geom_angle_publ_flag
C1 O1 B1 124.06(18) . . ?
C2 C1 O1 125.3(2) . . ?
C2 C1 C3 123.5(2) . . ?
O1 C1 C3 111.3(2) . . ?
C4 N1 C7 127.87(19) . . ?
C4 N1 C5 112.19(19) . . ?
C7 N1 C5 115.97(18) . . ?
O1 B1 C4 112.8(2) . . ?
O1 B1 B2 126.9(2) . . ?
C4 B1 B2 118.8(2) . . ?
C1 C2 H2A 120.0 . . ?
C1 C2 H2B 120.0 . . ?
H2A C2 H2B 120.0 . . ?
C4 N2 C17 130.7(2) . . ?
C4 N2 C6 112.63(19) . . ?
C17 N2 C6 116.38(18) . . ?
C27 B2 B1 131.8(2) . . ?
C27 B2 H1 110.4(13) . . ?
B1 B2 H1 117.3(13) . . ?
C1 C3 H3A 109.5 . . ?
C1 C3 H3B 109.5 . . ?
H3A C3 H3B 109.5 . . ?
C1 C3 H3C 109.5 . . ?
H3A C3 H3C 109.5 . . ?
H3B C3 H3C 109.5 . . ?
C27 N3 C30 126.81(19) . . ?
C27 N3 C28 114.19(19) . . ?
C30 N3 C28 118.55(19) . . ?
C27 N4 C40 129.56(19) . . ?
C27 N4 C29 112.98(18) . . ?
C40 N4 C29 117.33(18) . . ?
N2 C4 N1 106.1(2) . . ?
N2 C4 B1 127.8(2) . . ?
N1 C4 B1 126.0(2) . . ?
N1 C5 C6 101.70(19) . . ?
N1 C5 H5A 111.4 . . ?
C6 C5 H5A 111.4 . . ?
N1 C5 H5B 111.4 . . ?
C6 C5 H5B 111.4 . . ?
H5A C5 H5B 109.3 . . ?
N2 C6 C5 102.29(18) . . ?
N2 C6 H6A 111.3 . . ?
C5 C6 H6A 111.3 . . ?
N2 C6 H6B 111.3 . . ?
C5 C6 H6B 111.3 . . ?
H6A C6 H6B 109.2 . . ?
C8 C7 C14 122.3(2) . . ?
C8 C7 N1 120.2(2) . . ?
C14 C7 N1 117.1(2) . . ?
C8 C9 C10 115.4(2) . . ?
C8 C9 H9A 108.4 . . ?
C10 C9 H9A 108.4 . . ?
C8 C9 H9B 108.4 . . ?
C10 C9 H9B 108.4 . . ?
H9A C9 H9B 107.5 . . ?
C11 C8 C7 117.5(2) . . ?
C11 C8 C9 121.4(2) . . ?
C7 C8 C9 121.1(2) . . ?
C12 C11 C8 121.3(2) . . ?
C12 C11 H11 119.3 . . ?
C8 C11 H11 119.3 . . ?
C9 C10 H10A 109.5 . . ?
C9 C10 H10B 109.5 . . ?
H10A C10 H10B 109.5 . . ?
C9 C10 H10C 109.5 . . ?
H10A C10 H10C 109.5 . . ?
H10B C10 H10C 109.5 . . ?
C13 C14 C7 117.4(2) . . ?
C13 C14 C15 120.6(2) . . ?
C7 C14 C15 122.0(2) . . ?
C12 C13 C14 121.0(2) . . ?
C12 C13 H13 119.5 . . ?
C14 C13 H13 119.5 . . ?
C13 C12 C11 120.3(2) . . ?
C13 C12 H12 119.9 . . ?
C11 C12 H12 119.9 . . ?
C14 C15 C16 115.6(2) . . ?
C14 C15 H15A 108.4 . . ?
C16 C15 H15A 108.4 . . ?
C14 C15 H15B 108.4 . . ?
C16 C15 H15B 108.4 . . ?
H15A C15 H15B 107.4 . . ?
C15 C16 H16A 109.5 . . ?
C15 C16 H16B 109.5 . . ?
H16A C16 H16B 109.5 . . ?
C15 C16 H16C 109.5 . . ?
H16A C16 H16C 109.5 . . ?
H16B C16 H16C 109.5 . . ?
C18 C17 C24 122.8(2) . . ?
C18 C17 N2 121.0(2) . . ?
C24 C17 N2 115.9(2) . . ?
C18 C19 C20 116.5(2) . . ?
C18 C19 H19A 108.2 . . ?
C20 C19 H19A 108.2 . . ?
C18 C19 H19B 108.2 . . ?
C20 C19 H19B 108.2 . . ?
H19A C19 H19B 107.3 . . ?
C17 C18 C21 117.3(2) . . ?
C17 C18 C19 121.8(2) . . ?
C21 C18 C19 120.9(3) . . ?
C19 C20 H20A 109.5 . . ?
C19 C20 H20B 109.5 . . ?
H20A C20 H20B 109.5 . . ?
C19 C20 H20C 109.5 . . ?
H20A C20 H20C 109.5 . . ?
H20B C20 H20C 109.5 . . ?
C22 C21 C18 120.9(3) . . ?
C22 C21 H21 119.5 . . ?
C18 C21 H21 119.5 . . ?
C23 C22 C21 120.7(3) . . ?
C23 C22 H22 119.6 . . ?
C21 C22 H22 119.6 . . ?
C22 C23 C24 121.0(3) . . ?
C22 C23 H23 119.5 . . ?
C24 C23 H23 119.5 . . ?
C23 C24 C17 117.3(3) . . ?
C23 C24 C25 123.0(3) . . ?
C17 C24 C25 119.6(2) . . ?
C26B C25 C24 105.5(6) . . ?
C26A C25 C24 120.6(3) . . ?
C26A C25 H25A 107.2 . . ?
C24 C25 H25A 107.2 . . ?
C26A C25 H25B 107.2 . . ?
C24 C25 H25B 107.2 . . ?
H25A C25 H25B 106.8 . . ?
C25 C26A H26A 109.5 . . ?
C25 C26A H26B 109.5 . . ?
H26A C26A H26B 109.5 . . ?
C25 C26A H26C 109.5 . . ?
H26A C26A H26C 109.5 . . ?
H26B C26A H26C 109.5 . . ?
C25 C26B H26D 109.5 . . ?
C25 C26B H26E 109.5 . . ?
H26D C26B H26E 109.5 . . ?
C25 C26B H26F 109.5 . . ?
H26D C26B H26F 109.5 . . ?
H26E C26B H26F 109.5 . . ?
N4 C27 N3 105.1(2) . . ?
N4 C27 B2 132.3(2) . . ?
N3 C27 B2 122.6(2) . . ?
N3 C28 C29 102.06(19) . . ?
N3 C28 H28A 111.4 . . ?
C29 C28 H28A 111.4 . . ?
N3 C28 H28B 111.4 . . ?
C29 C28 H28B 111.4 . . ?
H28A C28 H28B 109.2 . . ?
N4 C29 C28 102.89(18) . . ?
N4 C29 H29A 111.2 . . ?
C28 C29 H29A 111.2 . . ?
N4 C29 H29B 111.2 . . ?
C28 C29 H29B 111.2 . . ?
H29A C29 H29B 109.1 . . ?
C37 C30 C31 122.2(2) . . ?
C37 C30 N3 118.5(2) . . ?
C31 C30 N3 119.1(2) . . ?
C34 C31 C30 117.7(3) . . ?
C34 C31 C32 121.9(2) . . ?
C30 C31 C32 120.4(2) . . ?
C33 C32 C31 116.7(2) . . ?
C33 C32 H32A 108.1 . . ?
C31 C32 H32A 108.1 . . ?
C33 C32 H32B 108.1 . . ?
C31 C32 H32B 108.1 . . ?
H32A C32 H32B 107.3 . . ?
C32 C33 H33A 109.5 . . ?
C32 C33 H33B 109.5 . . ?
H33A C33 H33B 109.5 . . ?
C32 C33 H33C 109.5 . . ?
H33A C33 H33C 109.5 . . ?
H33B C33 H33C 109.5 . . ?
C35 C34 C31 120.7(3) . . ?
C35 C34 H34 119.7 . . ?
C31 C34 H34 119.7 . . ?
C36 C35 C34 120.7(2) . . ?
C36 C35 H35 119.6 . . ?
C34 C35 H35 119.6 . . ?
C35 C36 C37 120.8(3) . . ?
C35 C36 H36 119.6 . . ?
C37 C36 H36 119.6 . . ?
C30 C37 C36 118.0(2) . . ?
C30 C37 C38 121.9(2) . . ?
C36 C37 C38 120.2(3) . . ?
C39A C38 C37 113.2(3) . . ?
C37 C38 C39B 109.7(7) . . ?
C39A C38 H38A 108.9 . . ?
C37 C38 H38A 108.9 . . ?
C39A C38 H38B 108.9 . . ?
C37 C38 H38B 108.9 . . ?
H38A C38 H38B 107.8 . . ?
C38 C39A H39A 109.5 . . ?
C38 C39A H39B 109.5 . . ?
H39A C39A H39B 109.5 . . ?
C38 C39A H39C 109.5 . . ?
H39A C39A H39C 109.5 . . ?
H39B C39A H39C 109.5 . . ?
C38 C39B H39D 109.5 . . ?
C38 C39B H39E 109.5 . . ?
H39D C39B H39E 109.5 . . ?
C38 C39B H39F 109.5 . . ?
H39D C39B H39F 109.5 . . ?
H39E C39B H39F 109.5 . . ?
C47 C40 C41 121.4(2) . . ?
C47 C40 N4 118.7(2) . . ?
C41 C40 N4 119.5(2) . . ?
C44 C41 C40 117.9(2) . . ?
C44 C41 C42 119.9(2) . . ?
C40 C41 C42 122.1(2) . . ?
C41 C42 C43 111.6(2) . . ?
C41 C42 H42A 109.3 . . ?
C43 C42 H42A 109.3 . . ?
C41 C42 H42B 109.3 . . ?
C43 C42 H42B 109.3 . . ?
H42A C42 H42B 108.0 . . ?
C42 C43 H43A 109.5 . . ?
C42 C43 H43B 109.5 . . ?
H43A C43 H43B 109.5 . . ?
C42 C43 H43C 109.5 . . ?
H43A C43 H43C 109.5 . . ?
H43B C43 H43C 109.5 . . ?
C45 C44 C41 121.1(2) . . ?
C45 C44 H44 119.4 . . ?
C41 C44 H44 119.4 . . ?
C46 C45 C44 120.0(2) . . ?
C46 C45 H45 120.0 . . ?
C44 C45 H45 120.0 . . ?
C45 C46 C47 121.2(2) . . ?
C45 C46 H46 119.4 . . ?
C47 C46 H46 119.4 . . ?
C46 C47 C40 118.2(2) . . ?
C46 C47 C48 119.6(2) . . ?
C40 C47 C48 122.2(2) . . ?
C49A C48 C47 117.2(3) . . ?
C47 C48 C49B 110.3(3) . . ?
C49A C48 H48A 108.0 . . ?
C47 C48 H48A 108.0 . . ?
C49A C48 H48B 108.0 . . ?
C47 C48 H48B 108.0 . . ?
H48A C48 H48B 107.2 . . ?
C48 C49A H49A 109.5 . . ?
C48 C49A H49B 109.5 . . ?
H49A C49A H49B 109.5 . . ?
C48 C49A H49C 109.5 . . ?
H49A C49A H49C 109.5 . . ?
H49B C49A H49C 109.5 . . ?
C48 C49B H49D 109.5 . . ?
C48 C49B H49E 109.5 . . ?
H49D C49B H49E 109.5 . . ?
C48 C49B H49F 109.5 . . ?
H49D C49B H49F 109.5 . . ?
H49E C49B H49F 109.5 . . ?
C51 C50 H50A 109.5 . . ?
C51 C50 H50B 109.5 . . ?
H50A C50 H50B 109.5 . . ?
C51 C50 H50C 109.5 . . ?
H50A C50 H50C 109.5 . . ?
H50B C50 H50C 109.5 . . ?
C50 C51 C52 113.4(8) . . ?
C50 C51 H51A 108.9 . . ?
C52 C51 H51A 108.9 . . ?
C50 C51 H51B 108.9 . . ?
C52 C51 H51B 108.9 . . ?
H51A C51 H51B 107.7 . . ?
C53 C52 C51 112.4(6) . . ?
C53 C52 H52A 109.1 . . ?
C51 C52 H52A 109.1 . . ?
C53 C52 H52B 109.1 . . ?
C51 C52 H52B 109.1 . . ?
H52A C52 H52B 107.9 . . ?
C52 C53 C54 114.3(7) . . ?
C52 C53 H53A 108.7 . . ?
C54 C53 H53A 108.7 . . ?
C52 C53 H53B 108.7 . . ?
C54 C53 H53B 108.7 . . ?
H53A C53 H53B 107.6 . . ?
C53 C54 H54A 109.5 . . ?
C53 C54 H54B 109.5 . . ?
H54A C54 H54B 109.5 . . ?
C53 C54 H54C 109.5 . . ?
H54A C54 H54C 109.5 . . ?
H54B C54 H54C 109.5 . . ?

loop_
_geom_torsion_atom_site_label_1
_geom_torsion_atom_site_label_2
_geom_torsion_atom_site_label_3
_geom_torsion_atom_site_label_4
_geom_torsion
_geom_torsion_site_symmetry_1
_geom_torsion_site_symmetry_2
_geom_torsion_site_symmetry_3
_geom_torsion_site_symmetry_4
_geom_torsion_publ_flag
B1 O1 C1 C2 -9.3(4) . . . . ?
B1 O1 C1 C3 171.8(2) . . . . ?
C1 O1 B1 C4 -61.7(3) . . . . ?
C1 O1 B1 B2 132.6(3) . . . . ?
O1 B1 B2 C27 2.1(4) . . . . ?
C4 B1 B2 C27 -162.9(2) . . . . ?
C17 N2 C4 N1 -179.8(2) . . . . ?
C6 N2 C4 N1 6.2(2) . . . . ?
C17 N2 C4 B1 -1.3(4) . . . . ?
C6 N2 C4 B1 -175.3(2) . . . . ?
C7 N1 C4 N2 165.7(2) . . . . ?
C5 N1 C4 N2 9.3(2) . . . . ?
C7 N1 C4 B1 -12.9(4) . . . . ?
C5 N1 C4 B1 -169.3(2) . . . . ?
O1 B1 C4 N2 161.6(2) . . . . ?
B2 B1 C4 N2 -31.4(3) . . . . ?
O1 B1 C4 N1 -20.1(3) . . . . ?
B2 B1 C4 N1 146.9(2) . . . . ?
C4 N1 C5 C6 -19.9(3) . . . . ?
C7 N1 C5 C6 -179.29(19) . . . . ?
C4 N2 C6 C5 -18.1(3) . . . . ?
C17 N2 C6 C5 167.0(2) . . . . ?
N1 C5 C6 N2 21.3(2) . . . . ?
C4 N1 C7 C8 -59.3(3) . . . . ?
C5 N1 C7 C8 96.3(3) . . . . ?
C4 N1 C7 C14 127.7(2) . . . . ?
C5 N1 C7 C14 -76.7(3) . . . . ?
C14 C7 C8 C11 -5.2(3) . . . . ?
N1 C7 C8 C11 -177.8(2) . . . . ?
C14 C7 C8 C9 172.1(2) . . . . ?
N1 C7 C8 C9 -0.5(3) . . . . ?
C10 C9 C8 C11 13.1(4) . . . . ?
C10 C9 C8 C7 -164.1(2) . . . . ?
C7 C8 C11 C12 3.2(4) . . . . ?
C9 C8 C11 C12 -174.1(2) . . . . ?
C8 C7 C14 C13 3.2(3) . . . . ?
N1 C7 C14 C13 176.06(19) . . . . ?
C8 C7 C14 C15 -175.5(2) . . . . ?
N1 C7 C14 C15 -2.7(3) . . . . ?
C7 C14 C13 C12 0.9(3) . . . . ?
C15 C14 C13 C12 179.6(2) . . . . ?
C14 C13 C12 C11 -2.8(4) . . . . ?
C8 C11 C12 C13 0.7(4) . . . . ?
C13 C14 C15 C16 35.0(3) . . . . ?
C7 C14 C15 C16 -146.3(2) . . . . ?
C4 N2 C17 C18 -81.0(3) . . . . ?
C6 N2 C17 C18 92.7(3) . . . . ?
C4 N2 C17 C24 105.5(3) . . . . ?
C6 N2 C17 C24 -80.7(3) . . . . ?
C24 C17 C18 C21 -0.5(4) . . . . ?
N2 C17 C18 C21 -173.5(2) . . . . ?
C24 C17 C18 C19 -178.4(2) . . . . ?
N2 C17 C18 C19 8.6(3) . . . . ?
C20 C19 C18 C17 -161.3(2) . . . . ?
C20 C19 C18 C21 20.9(4) . . . . ?
C17 C18 C21 C22 0.3(4) . . . . ?
C19 C18 C21 C22 178.2(3) . . . . ?
C18 C21 C22 C23 -0.3(4) . . . . ?
C21 C22 C23 C24 0.5(4) . . . . ?
C22 C23 C24 C17 -0.7(4) . . . . ?
C22 C23 C24 C25 -177.8(3) . . . . ?
C18 C17 C24 C23 0.7(4) . . . . ?
N2 C17 C24 C23 174.0(2) . . . . ?
C18 C17 C24 C25 178.0(2) . . . . ?
N2 C17 C24 C25 -8.8(3) . . . . ?
C23 C24 C25 C26B -48.2(7) . . . . ?
C17 C24 C25 C26B 134.8(7) . . . . ?
C23 C24 C25 C26A -9.3(5) . . . . ?
C17 C24 C25 C26A 173.6(3) . . . . ?
C40 N4 C27 N3 169.9(2) . . . . ?
C29 N4 C27 N3 -5.9(3) . . . . ?
C40 N4 C27 B2 -11.7(4) . . . . ?
C29 N4 C27 B2 172.6(2) . . . . ?
C30 N3 C27 N4 -178.0(2) . . . . ?
C28 N3 C27 N4 -5.8(3) . . . . ?
C30 N3 C27 B2 3.4(4) . . . . ?
C28 N3 C27 B2 175.5(2) . . . . ?
B1 B2 C27 N4 -12.1(5) . . . . ?
B1 B2 C27 N3 166.2(2) . . . . ?
C27 N3 C28 C29 14.3(3) . . . . ?
C30 N3 C28 C29 -172.9(2) . . . . ?
C27 N4 C29 C28 14.3(3) . . . . ?
C40 N4 C29 C28 -162.0(2) . . . . ?
N3 C28 C29 N4 -15.9(2) . . . . ?
C27 N3 C30 C37 -101.4(3) . . . . ?
C28 N3 C30 C37 86.7(3) . . . . ?
C27 N3 C30 C31 84.2(3) . . . . ?
C28 N3 C30 C31 -87.7(3) . . . . ?
C37 C30 C31 C34 0.0(4) . . . . ?
N3 C30 C31 C34 174.2(2) . . . . ?
C37 C30 C31 C32 178.1(2) . . . . ?
N3 C30 C31 C32 -7.7(4) . . . . ?
C34 C31 C32 C33 -15.5(4) . . . . ?
C30 C31 C32 C33 166.6(3) . . . . ?
C30 C31 C34 C35 0.5(4) . . . . ?
C32 C31 C34 C35 -177.5(3) . . . . ?
C31 C34 C35 C36 -0.8(4) . . . . ?
C34 C35 C36 C37 0.4(4) . . . . ?
C31 C30 C37 C36 -0.4(4) . . . . ?
N3 C30 C37 C36 -174.6(2) . . . . ?
C31 C30 C37 C38 -179.8(2) . . . . ?
N3 C30 C37 C38 6.0(4) . . . . ?
C35 C36 C37 C30 0.1(4) . . . . ?
C35 C36 C37 C38 179.6(3) . . . . ?
C30 C37 C38 C39A 92.9(5) . . . . ?
C36 C37 C38 C39A -86.5(5) . . . . ?
C30 C37 C38 C39B 126.3(15) . . . . ?
C36 C37 C38 C39B -53.1(15) . . . . ?
C27 N4 C40 C47 117.0(3) . . . . ?
C29 N4 C40 C47 -67.4(3) . . . . ?
C27 N4 C40 C41 -70.0(3) . . . . ?
C29 N4 C40 C41 105.5(3) . . . . ?
C47 C40 C41 C44 3.1(3) . . . . ?
N4 C40 C41 C44 -169.7(2) . . . . ?
C47 C40 C41 C42 -179.9(2) . . . . ?
N4 C40 C41 C42 7.3(3) . . . . ?
C44 C41 C42 C43 93.9(3) . . . . ?
C40 C41 C42 C43 -83.0(3) . . . . ?
C40 C41 C44 C45 0.9(3) . . . . ?
C42 C41 C44 C45 -176.1(2) . . . . ?
C41 C44 C45 C46 -3.0(4) . . . . ?
C44 C45 C46 C47 1.1(4) . . . . ?
C45 C46 C47 C40 2.8(3) . . . . ?
C45 C46 C47 C48 -174.6(2) . . . . ?
C41 C40 C47 C46 -4.9(3) . . . . ?
N4 C40 C47 C46 168.0(2) . . . . ?
C41 C40 C47 C48 172.5(2) . . . . ?
N4 C40 C47 C48 -14.7(3) . . . . ?
C46 C47 C48 C49A 59.4(5) . . . . ?
C40 C47 C48 C49A -117.9(5) . . . . ?
C46 C47 C48 C49B 98.8(5) . . . . ?
C40 C47 C48 C49B -78.5(5) . . . . ?
C50 C51 C52 C53 172.2(6) . . . . ?
C51 C52 C53 C54 -177.0(9) . . . . ?

_refine_diff_density_max         0.341
_refine_diff_density_min         -0.317
_refine_diff_density_rms         0.047

_shelx_res_file                  
;

    test_a.res created by SHELXL-2014/7


TITL test_a.res in P-1
REM Old TITL test in P-1

REM SHELXT solution in P-1
REM R1 0.224,  Rweak 0.021,  Alpha 0.058,  Orientation as input
REM Formula found by SHELXT:  C54 N4 O2

CELL  0.71073  10.7556  12.7153  18.1833   81.151   87.749   68.374
ZERR    4.000   0.0106   0.0124   0.0126    0.045    0.034    0.036
LATT  1
SFAC C H B N O
UNIT 103 144 4 8 2

TEMP -173.000
SIZE 0.093 0.191 0.265
L.S. 20
BOND $H
LIST 4
CONF
SHEL 999 0.8
ACTA 52

FMAP 2
PLAN 20

WGHT    0.066700    0.665600
FVAR       0.48326   0.55647   0.77324   0.78356
O1    5    0.382803    0.503711    0.279101    11.00000    0.02347    0.02085 =
         0.03187   -0.00967    0.00414   -0.01026
H1    2    0.336239    0.235800    0.268060    11.00000    0.03680
C1    1    0.482171    0.533510    0.301227    11.00000    0.03082    0.02692 =
         0.02457   -0.00819    0.00575   -0.01729
N1    4    0.531166    0.431068    0.142175    11.00000    0.02502    0.01948 =
         0.02556   -0.00758    0.00283   -0.00717
B1    3    0.402048    0.390618    0.262190    11.00000    0.01914    0.01894 =
         0.02979   -0.00683   -0.00323   -0.00532
C2    1    0.604694    0.462299    0.319731    11.00000    0.03598    0.03373 =
         0.03363   -0.00849   -0.00426   -0.02064
AFIX  93
H2A   2    0.629011    0.382902    0.318096    11.00000   -1.20000
H2B   2    0.668839    0.490282    0.334725    11.00000   -1.20000
AFIX   0

N2    4    0.565195    0.250261    0.177533    11.00000    0.02504    0.01748 =
         0.03272   -0.00883    0.00453   -0.00704
B2    3    0.314283    0.315163    0.290716    11.00000    0.02455    0.02077 =
         0.03385   -0.00953   -0.00002   -0.00881
C3    1    0.434828    0.659413    0.303603    11.00000    0.03903    0.03022 =
         0.03769   -0.01556    0.01217   -0.02149
AFIX 137
H3A   2    0.507181    0.677778    0.322673    11.00000   -1.50000
H3B   2    0.357861    0.681399    0.336372    11.00000   -1.50000
H3C   2    0.408462    0.701453    0.253320    11.00000   -1.50000
AFIX   0
N3    4    0.112979    0.272572    0.344543    11.00000    0.02443    0.02191 =
         0.04213   -0.01427    0.01076   -0.01315
N4    4    0.128383    0.422699    0.381674    11.00000    0.01930    0.02434 =
         0.03442   -0.01416    0.00690   -0.01260
C4    1    0.499088    0.356794    0.195475    11.00000    0.02068    0.02064 =
         0.02906   -0.00585   -0.00208   -0.01067
C5    1    0.603896    0.374545    0.080228    11.00000    0.03424    0.02719 =
         0.02635   -0.00976    0.00642   -0.00966
AFIX  23
H5A   2    0.678088    0.400644    0.064057    11.00000   -1.20000
H5B   2    0.543489    0.388235    0.037170    11.00000   -1.20000
AFIX   0

C6    1    0.655644    0.250287    0.115180    11.00000    0.02764    0.02642 =
         0.02944   -0.01023    0.00553   -0.00860
AFIX  23
H6A   2    0.649537    0.200412    0.079793    11.00000   -1.20000
H6B   2    0.749530    0.224960    0.132808    11.00000   -1.20000
AFIX   0
C7    1    0.466473    0.553892    0.126542    11.00000    0.02683    0.02112 =
         0.01983   -0.00541    0.00136   -0.00806
C9    1    0.249432    0.530883    0.099792    11.00000    0.03496    0.03516 =
         0.04463   -0.00332   -0.01203   -0.01453
AFIX  23
H9A   2    0.231902    0.498915    0.150553    11.00000   -1.20000
H9B   2    0.303792    0.465780    0.074390    11.00000   -1.20000
AFIX   0
C8    1    0.330634    0.603649    0.106337    11.00000    0.02736    0.02643 =
         0.02652   -0.00541   -0.00095   -0.01021
C11   1    0.275168    0.722334    0.089478    11.00000    0.02623    0.02601 =
         0.02989   -0.00186   -0.00320   -0.00308
AFIX  43
H11   2    0.182213    0.758743    0.078068    11.00000   -1.20000
AFIX   0
C10   1    0.116073    0.592229    0.057910    11.00000    0.03666    0.04659 =
         0.05775   -0.00621   -0.01338   -0.01831
AFIX 137
H10A  2    0.077657    0.536087    0.049430    11.00000   -1.50000
H10B  2    0.130297    0.632896    0.009950    11.00000   -1.50000
H10C  2    0.054539    0.647140    0.087429    11.00000   -1.50000
AFIX   0

C14   1    0.548410    0.618359    0.124373    11.00000    0.02825    0.02349 =
         0.02348   -0.00497    0.00194   -0.01040
C13   1    0.487737    0.736998    0.104633    11.00000    0.03757    0.02338 =
         0.03242   -0.00270    0.00285   -0.01447
AFIX  43
H13   2    0.540608    0.783018    0.101961    11.00000   -1.20000
AFIX   0
C12   1    0.352439    0.788162    0.089000    11.00000    0.03726    0.02094 =
         0.03065   -0.00328    0.00209   -0.00602
AFIX  43
H12   2    0.312242    0.869128    0.077847    11.00000   -1.20000
AFIX   0

C15   1    0.696255    0.563381    0.140887    11.00000    0.02717    0.02945 =
         0.03587   -0.00624    0.00367   -0.01328
AFIX  23
H15A  2    0.743034    0.548107    0.093456    11.00000   -1.20000
H15B  2    0.714109    0.488617    0.172693    11.00000   -1.20000
AFIX   0
C16   1    0.756204    0.632092    0.179079    11.00000    0.03550    0.03986 =
         0.06413   -0.01374   -0.00201   -0.01965
AFIX 137
H16A  2    0.850329    0.586278    0.191860    11.00000   -1.50000
H16B  2    0.707078    0.652371    0.224559    11.00000   -1.50000
H16C  2    0.749956    0.702043    0.145508    11.00000   -1.50000
AFIX   0
C17   1    0.568644    0.139987    0.213336    11.00000    0.02595    0.01820 =
         0.04187   -0.01056    0.00930   -0.00936
C19   1    0.726060    0.138617    0.313855    11.00000    0.03287    0.03174 =
         0.04523    0.00067   -0.00241   -0.01118
AFIX  23
H19A  2    0.661906    0.191295    0.344537    11.00000   -1.20000
H19B  2    0.758939    0.185695    0.275402    11.00000   -1.20000
AFIX   0
C18   1    0.651253    0.082412    0.275101    11.00000    0.03129    0.02065 =
         0.04305   -0.00752    0.00925   -0.01051
C20   1    0.843692    0.059387    0.363327    11.00000    0.04897    0.05554 =
         0.06287    0.00951   -0.00729   -0.02107
AFIX 137
H20A  2    0.886046    0.104691    0.384354    11.00000   -1.50000
H20B  2    0.908841    0.006800    0.333868    11.00000   -1.50000
H20C  2    0.812269    0.015427    0.403756    11.00000   -1.50000
AFIX   0
C21   1    0.659159   -0.028942    0.301677    11.00000    0.05514    0.02456 =
         0.05567   -0.00101    0.01118   -0.01462
AFIX  43
H21   2    0.714359   -0.070699    0.343925    11.00000   -1.20000
AFIX   0

C22   1    0.588268   -0.078913    0.267600    11.00000    0.07173    0.02576 =
         0.07613   -0.01445    0.02653   -0.02885
AFIX  43
H22   2    0.595300   -0.154893    0.286398    11.00000   -1.20000
AFIX   0

C23   1    0.507379   -0.020354    0.206699    11.00000    0.04521    0.03748 =
         0.08283   -0.03366    0.02099   -0.02758
AFIX  43
H23   2    0.458556   -0.056176    0.184122    11.00000   -1.20000
AFIX   0
C24   1    0.495767    0.090577    0.177525    11.00000    0.02850    0.02893 =
         0.06347   -0.02784    0.01203   -0.01298

SIMU 0.005 C24 > C26B
DFIX -1.9 0.002 H25B H26D  H25B H26E H25B H26F

SADI  C25 C26A C25 C26B

C25   1    0.404433    0.160161    0.112199    11.00000    0.03803    0.05405 =
         0.07671   -0.03746   -0.00337   -0.01378
PART -2
AFIX  23
H25A  2    0.333531    0.224894    0.131047    11.00000   -1.20000
H25B  2    0.457403    0.193448    0.076952    11.00000   -1.20000
AFIX   0
C26A  1    0.336717    0.105898    0.068249    31.00000    0.05071    0.05086 =
         0.06294   -0.02828    0.00581   -0.02819
AFIX 137
H26A  2    0.289166    0.161089    0.025370    31.00000   -1.50000
H26B  2    0.272803    0.082191    0.099761    31.00000   -1.50000
H26C  2    0.403752    0.038812    0.050781    31.00000   -1.50000
AFIX   0
PART -1 -31
C26B  1    0.431593    0.083113    0.054553   -31.00000    0.03787    0.04417 =
         0.06004   -0.01721   -0.00168   -0.01768
AFIX 137
H26D  2    0.393857    0.128392    0.006504   -31.00000   -1.50000
H26E  2    0.390367    0.026086    0.068949   -31.00000   -1.50000
H26F  2    0.528401    0.044239    0.050332   -31.00000   -1.50000
AFIX   0
PART 0

C27   1    0.190390    0.338765    0.338662    11.00000    0.02181    0.01989 =
         0.03156   -0.00666   -0.00158   -0.00815
C28   1    0.004980    0.303659    0.397476    11.00000    0.02405    0.02984 =
         0.04107   -0.01352    0.00962   -0.01506
AFIX  23
H28A  2    0.025971    0.248089    0.444026    11.00000   -1.20000
H28B  2   -0.080575    0.308786    0.375972    11.00000   -1.20000
AFIX   0
C29   1   -0.000016    0.419767    0.410886    11.00000    0.02372    0.03123 =
         0.04702   -0.01910    0.01225   -0.01506
AFIX  23
H29A  2   -0.076377    0.482135    0.383626    11.00000   -1.20000
H29B  2   -0.007070    0.426186    0.464589    11.00000   -1.20000
AFIX   0

C30   1    0.137916    0.171436    0.311421    11.00000    0.02529    0.02142 =
         0.04208   -0.01323    0.00982   -0.01383
C31   1    0.224229    0.065942    0.348087    11.00000    0.02602    0.02350 =
         0.05231   -0.01213    0.00577   -0.01246
C32   1    0.303142    0.060476    0.416020    11.00000    0.04004    0.03212 =
         0.06432   -0.00581   -0.00972   -0.01380
AFIX  23
H32A  2    0.373804    0.091078    0.399933    11.00000   -1.20000
H32B  2    0.242638    0.112030    0.448649    11.00000   -1.20000
AFIX   0
C33   1    0.368184   -0.055151    0.461556    11.00000    0.05725    0.04777 =
         0.07500   -0.00100   -0.00883   -0.01939
AFIX 137
H33A  2    0.411299   -0.047514    0.505871    11.00000   -1.50000
H33B  2    0.435509   -0.105384    0.431768    11.00000   -1.50000
H33C  2    0.300243   -0.088110    0.476783    11.00000   -1.50000
AFIX   0
C34   1    0.236862   -0.031891    0.318099    11.00000    0.03128    0.02364 =
         0.06673   -0.01256    0.00495   -0.01229
AFIX  43
H34   2    0.294082   -0.104758    0.341964    11.00000   -1.20000
AFIX   0
C35   1    0.167256   -0.024069    0.254211    11.00000    0.04235    0.03194 =
         0.06351   -0.02595    0.01596   -0.02235
AFIX  43
H35   2    0.177833   -0.091508    0.234143    11.00000   -1.20000
AFIX   0
C36   1    0.083056    0.079791    0.219354    11.00000    0.04868    0.03967 =
         0.04422   -0.01928    0.00376   -0.02359
AFIX  43
H36   2    0.035344    0.083603    0.175534    11.00000   -1.20000
AFIX   0

C37   1    0.066420    0.180380    0.247480    11.00000    0.03147    0.02942 =
         0.04182   -0.01141    0.00572   -0.01506
SIMU 0.01 C37 > C39B
SADI  C38 C39A C38 C39B
C38   1   -0.026092    0.294410    0.208141    11.00000    0.04521    0.04209 =
         0.04277   -0.01149   -0.00179   -0.01829

PART -2
AFIX  23
H38A  2   -0.103235    0.284057    0.186661    11.00000   -1.20000
H38B  2   -0.060933    0.347588    0.245012    11.00000   -1.20000
AFIX   0

C39A  1    0.040062    0.346859    0.147593    41.00000    0.02758    0.04241 =
         0.04869   -0.00523    0.00041   -0.01316
AFIX 137
H39A  2   -0.025790    0.418361    0.122433    41.00000   -1.50000
H39B  2    0.077192    0.293765    0.111595    41.00000   -1.50000
H39C  2    0.112243    0.362905    0.168977    41.00000   -1.50000
AFIX   0
PART -1 -41
C39B  1    0.010725    0.308854    0.126565   -41.00000    0.03801    0.04576 =
         0.04830    0.00015    0.00449   -0.00569
AFIX 137
H39D  2   -0.052421    0.381149    0.100621   -41.00000   -1.50000
H39E  2    0.006767    0.245117    0.103779   -41.00000   -1.50000
H39F  2    0.101545    0.309601    0.122745   -41.00000   -1.50000
AFIX   0

PART 0
C40   1    0.174428    0.505063    0.404865    11.00000    0.02228    0.02353 =
         0.02578   -0.01048    0.00774   -0.01299
C41   1    0.279946    0.468567    0.457218    11.00000    0.02109    0.02921 =
         0.02595   -0.00620    0.00846   -0.01376
C42   1    0.358046    0.343396    0.483660    11.00000    0.02572    0.03503 =
         0.03372   -0.00286   -0.00046   -0.00850
AFIX  23
H42A  2    0.447567    0.334095    0.501896    11.00000   -1.20000
H42B  2    0.370637    0.300145    0.441339    11.00000   -1.20000
AFIX   0
C43   1    0.286008    0.294013    0.546297    11.00000    0.04391    0.03480 =
         0.04570    0.00305    0.00467   -0.01304
AFIX 137
H43A  2    0.338080    0.212436    0.561224    11.00000   -1.50000
H43B  2    0.197076    0.303639    0.528504    11.00000   -1.50000
H43C  2    0.276923    0.334469    0.589110    11.00000   -1.50000
AFIX   0
C44   1    0.307728    0.551844    0.487564    11.00000    0.02891    0.04921 =
         0.02655   -0.01048    0.00570   -0.02621
AFIX  43
H44   2    0.379519    0.529243    0.522560    11.00000   -1.20000
AFIX   0

C45   1    0.232861    0.666376    0.467679    11.00000    0.04625    0.03991 =
         0.03879   -0.02071    0.01808   -0.03182
AFIX  43
H45   2    0.250487    0.721803    0.490657    11.00000   -1.20000
AFIX   0

C46   1    0.132770    0.700507    0.414668    11.00000    0.03613    0.02384 =
         0.03992   -0.00903    0.01391   -0.01462
AFIX  43
H46   2    0.082675    0.779785    0.400724    11.00000   -1.20000
AFIX   0
C47   1    0.103355    0.620951    0.380959    11.00000    0.02349    0.02466 =
         0.02966   -0.00795    0.00839   -0.01060
SIMU 0.01 C47 > C49B
SADI  C48 C49A C48 C49B
DFIX -1.9 0.002 H48A H49D  H48A H49E  H48A H49F
C48   1    0.001497    0.661868    0.318485    11.00000    0.03069    0.03427 =
         0.03912   -0.00311    0.00319   -0.00700

PART -2
AFIX  23
H48A  2   -0.007776    0.593920    0.302749    11.00000   -1.20000
H48B  2   -0.085760    0.706862    0.338374    11.00000   -1.20000
AFIX   0
C49A  1    0.027726    0.732010    0.251769    21.00000    0.04018    0.06842 =
         0.04176   -0.00415    0.00456   -0.02513
AFIX 137
H49A  2   -0.029116    0.734216    0.210293    21.00000   -1.50000
H49B  2    0.121962    0.698507    0.238579    21.00000   -1.50000
H49C  2    0.007771    0.809944    0.262077    21.00000   -1.50000
AFIX   0
PART -1 -21.0
C49B  1    0.071177    0.655543    0.243108   -21.00000    0.02537    0.04564 =
         0.03305   -0.00694    0.00010   -0.00380
AFIX 137
H49D  2    0.007268    0.662153    0.204086   -21.00000   -1.50000
H49E  2    0.146285    0.582177    0.245168   -21.00000   -1.50000
H49F  2    0.104471    0.718261    0.231940   -21.00000   -1.50000
AFIX   0

PART 0
DFIX 1.53 C50 C51 C51 C52 C52 C53 C53 C54
SIMU 0.005 C50 > C54
PART -1 10.5
C50   1   -0.123102   -0.062901    0.134297    10.50000    0.05121    0.03941 =
         0.11877   -0.01917   -0.00066   -0.00999
AFIX 137
H50A  2   -0.190087   -0.098117    0.145786    10.50000   -1.50000
H50B  2   -0.157093    0.014272    0.147865    10.50000   -1.50000
H50C  2   -0.040417   -0.109375    0.162625    10.50000   -1.50000
AFIX   0
C51   1   -0.094950   -0.055950    0.052128    10.50000    0.04235    0.04439 =
         0.10472   -0.01842   -0.02376   -0.00034
AFIX  23
H51A  2   -0.180390   -0.015263    0.023923    10.50000   -1.20000
H51B  2   -0.056756   -0.134452    0.039395    10.50000   -1.20000
AFIX   0

C52   1    0.002180    0.005891    0.027525    10.50000    0.04375    0.04127 =
         0.08635   -0.02084   -0.02932    0.00517
AFIX  23
H52A  2   -0.041118    0.087490    0.033540    10.50000   -1.20000
H52B  2    0.082994   -0.028039    0.060208    10.50000   -1.20000
AFIX   0
C53   1    0.042198   -0.001947   -0.050133    10.50000    0.04974    0.04443 =
         0.07792   -0.02717   -0.03313    0.00895
AFIX  23
H53A  2   -0.038590    0.035337   -0.082662    10.50000   -1.20000
H53B  2    0.080390   -0.083670   -0.056449    10.50000   -1.20000
AFIX   0
C54   1    0.144809    0.053191   -0.076061    10.50000    0.07411    0.04837 =
         0.03024   -0.01830   -0.01138    0.01642
AFIX 137
H54A  2    0.173862    0.037208   -0.126272    10.50000   -1.50000
H54B  2    0.222266    0.021437   -0.041809    10.50000   -1.50000
H54C  2    0.103764    0.136106   -0.076641    10.50000   -1.50000

AFIX   0
HKLF 4

REM  test_a.res in P-1
REM R1 =  0.0616 for    5384 Fo > 4sig(Fo)  and  0.1248 for all    9261 data
REM    598 parameters refined using    107 restraints

END

WGHT      0.0667      0.6696

REM Highest difference peak  0.341,  deepest hole -0.317,  1-sigma level  0.047
Q1    1   0.4298  0.1075  0.0694  11.00000  0.05    0.34
Q2    1   0.3737  0.1185  0.1434  11.00000  0.05    0.34
Q3    1   0.0619  0.3038  0.2132  11.00000  0.05    0.30
Q4    1   0.1431  0.1855  0.2596  11.00000  0.05    0.30
Q5    1   0.1899  0.4988  0.4554  11.00000  0.05    0.28
Q6    1   0.0427  0.6551  0.2643  11.00000  0.05    0.28
Q7    1  -0.0417  0.7550  0.3168  11.00000  0.05    0.27
Q8    1   0.2669  0.4865  0.4124  11.00000  0.05    0.26
Q9    1   0.7212  0.1432  0.3787  11.00000  0.05    0.26
Q10   1  -0.0865  0.6532  0.3257  11.00000  0.05    0.25
Q11   1   0.0292  0.3079  0.3408  11.00000  0.05    0.22
Q12   1   0.5880 -0.0626  0.2160  11.00000  0.05    0.21
Q13   1   0.3474  0.3632  0.2771  11.00000  0.05    0.21
Q14   1   0.0129  0.0540 -0.1098  11.00000  0.05    0.20
Q15   1   0.3860  0.5839  0.1421  11.00000  0.05    0.20
Q16   1   0.6559  0.0968  0.2250  11.00000  0.05    0.20
Q17   1   0.6152  0.5978  0.1364  11.00000  0.05    0.19
Q18   1   0.5601  0.5060  0.2690  11.00000  0.05    0.19
Q19   1   0.5123  0.1122  0.1982  11.00000  0.05    0.18
Q20   1   0.3957  0.3461  0.3207  11.00000  0.05    0.18
;
_shelx_res_checksum              19741

_chemical_properties_physical    Air-sensitive,Moisture-sensitive
####################################################################### 
# 
# This file contains crystal structure data downloaded from the 
# Cambridge Structural Database (CSD) hosted by the Cambridge 
# Crystallographic Data Centre (CCDC).
# 
# Full information about CCDC data access policies and citation 
# guidelines are available at http://www.ccdc.cam.ac.uk/access/V1 
# 
# Audit and citation data items may have been added by the CCDC. 
# Please retain this information to preserve the provenance of 
# this file and to allow appropriate attribution of the data. 
# 
#######################################################################

data_test_a_CCDC4
_database_code_depnum_ccdc_archive 'CCDC 1830171'
_audit_update_record             
;
2018-03-15 deposited with the CCDC.
2018-04-30 downloaded from the CCDC.
;


_audit_creation_method           SHELXL-2014/7
_shelx_SHELXL_version_number     2014/7
_chemical_name_systematic        ?
_chemical_name_common            ?
_chemical_melting_point          ?
_chemical_formula_moiety         'C45 H51 B N2'
_chemical_formula_sum            'C45 H51 B N2'
_chemical_formula_weight         630.68

loop_
_atom_type_symbol
_atom_type_description
_atom_type_scat_dispersion_real
_atom_type_scat_dispersion_imag
_atom_type_scat_source
C C 0.0033 0.0016 'International Tables Vol C Tables 4.2.6.8 and 6.1.1.4'
H H 0.0000 0.0000 'International Tables Vol C Tables 4.2.6.8 and 6.1.1.4'
B B 0.0013 0.0007 'International Tables Vol C Tables 4.2.6.8 and 6.1.1.4'
N N 0.0061 0.0033 'International Tables Vol C Tables 4.2.6.8 and 6.1.1.4'

_space_group_crystal_system      monoclinic
_space_group_IT_number           14
_space_group_name_H-M_alt        'P 21/c'
_space_group_name_Hall           '-P 2ybc'

_shelx_space_group_comment       
;
The symmetry employed for this shelxl refinement is uniquely defined
by the following loop, which should always be used as a source of
symmetry information in preference to the above space-group names.
They are only intended as comments.
;

loop_
_space_group_symop_operation_xyz
'x, y, z'
'-x, y+1/2, -z+1/2'
'-x, -y, -z'
'x, -y-1/2, z-1/2'

_cell_length_a                   12.303(5)
_cell_length_b                   12.532(3)
_cell_length_c                   24.192(17)
_cell_angle_alpha                90
_cell_angle_beta                 100.95(4)
_cell_angle_gamma                90
_cell_volume                     3662(3)
_cell_formula_units_Z            4
_cell_measurement_temperature    100(2)
_cell_measurement_reflns_used    2462
_cell_measurement_theta_min      2.34
_cell_measurement_theta_max      26.55


_exptl_special_details           
;
The crystal was immersed in a film of perfluoropolyether oil, mounted on a 
polyimide microloop (MicroMounts of MiTeGen) and transferred to stream of cold 
nitrogen (Bruker Kryoflex2).
;
_exptl_crystal_description       block
_exptl_crystal_colour            colourless
_exptl_crystal_density_meas      ?
_exptl_crystal_density_method    ?
_exptl_crystal_density_diffrn    1.144
_exptl_crystal_F_000             1360
_exptl_transmission_factor_min   ?
_exptl_transmission_factor_max   ?
_exptl_crystal_size_max          0.29
_exptl_crystal_size_mid          0.24
_exptl_crystal_size_min          0.168
_exptl_absorpt_coefficient_mu    0.065
_shelx_estimated_absorpt_T_min   0.981
_shelx_estimated_absorpt_T_max   0.989
_exptl_absorpt_correction_type   multi-scan
_exptl_absorpt_correction_T_min  0.5992
_exptl_absorpt_correction_T_max  0.7454
loop_
_exptl_crystal_face_index_h
_exptl_crystal_face_index_k
_exptl_crystal_face_index_l
_exptl_crystal_face_perp_dist
-1.00 0.00 0.00 0.0810
1.00 0.00 0.00 0.1090
-1.00 1.00 1.00 0.1430
1.00 -1.00 -1.00 0.1240
0.00 1.00 1.00 0.1520
0.00 -1.00 -1.00 0.0830
-1.00 -1.00 -1.00 0.0360
1.00 1.00 1.00 0.1220
-1.00 -1.00 0.00 0.0480
0.00 0.00 -1.00 0.0480
0.00 0.00 1.00 0.0840
-1.00 -1.00 1.00 0.0580
1.00 1.00 -1.00 0.1120
0.00 -1.00 1.00 0.1050
0.00 1.00 -1.00 0.1410
-1.00 0.00 -1.00 0.0610
1.00 0.00 1.00 0.1160
-1.00 1.00 -1.00 0.1240
1.00 -1.00 1.00 0.1210

_exptl_absorpt_process_details   'SadAbs 2014/5 (Bruker AXS)'
_exptl_absorpt_special_details   ?
_diffrn_ambient_temperature      100(2)
_diffrn_radiation_wavelength     0.71073
_diffrn_radiation_type           MoK\a
_diffrn_radiation_monochromator  'multi-layer mirror'
_diffrn_source                   'microfocus sealed tube (Incoatec ImS)'
_diffrn_measurement_device_type  'Bruker D8 Quest'
_diffrn_measurement_method       '\f and \w scans'
_diffrn_detector                 'CMOS area detector (Photon 100)'
_diffrn_detector_area_resol_mean 10.24
_diffrn_reflns_number            27542
_diffrn_reflns_av_unetI/netI     0.1353
_diffrn_reflns_av_R_equivalents  0.1592
_diffrn_reflns_limit_h_min       -15
_diffrn_reflns_limit_h_max       15
_diffrn_reflns_limit_k_min       -14
_diffrn_reflns_limit_k_max       15
_diffrn_reflns_limit_l_min       -30
_diffrn_reflns_limit_l_max       30
_diffrn_reflns_theta_min         2.342
_diffrn_reflns_theta_max         26.371
_diffrn_reflns_theta_full        26.000
_diffrn_measured_fraction_theta_max 0.999
_diffrn_measured_fraction_theta_full 0.999
_diffrn_reflns_Laue_measured_fraction_max 0.999
_diffrn_reflns_Laue_measured_fraction_full 0.999
_diffrn_reflns_point_group_measured_fraction_max 0.999
_diffrn_reflns_point_group_measured_fraction_full 0.999
_reflns_number_total             7476
_reflns_number_gt                4169
_reflns_threshold_expression     'I > 2\s(I)'
_reflns_Friedel_coverage         0.000
_reflns_Friedel_fraction_max     .
_reflns_Friedel_fraction_full    .

_reflns_special_details          
;
 Reflections were merged by SHELXL according to the crystal
 class for the calculation of statistics and refinement.
 
 _reflns_Friedel_fraction is defined as the number of unique
 Friedel pairs measured divided by the number that would be
 possible theoretically, ignoring centric projections and
 systematic absences.
;

_computing_data_collection       'APEX2 ver. 2014.9 (Bruker AXS)'
_computing_cell_refinement       'Saint+ ver. V8.37A (Bruker AXS)'
_computing_data_reduction        'Saint+ ver. V8.37A (Bruker AXS)'
_computing_structure_solution    'SHELXT (Sheldrick, 2014)'
_computing_structure_refinement  'SHELXL-2014/7 (Sheldrick, 2014)'
_computing_molecular_graphics    'ShelXLe (Huebschle et all, 2011)'
_computing_publication_material  'SHELXL-2014/7 (Sheldrick, 2014)'
_refine_special_details          
;

 Refinement of F^2^ against ALL reflections. The weighted R-factor wR and 
goodness of fit S are based on F^2^, conventional R-factors R are based on F, 
with F set to zero for negative F^2^. The threshold expression of F^2^ > 
2sigma(F^2^) is used only for calculating R-factors(gt) etc. and is not 
relevant to the choice of reflections for refinement. R-factors based on F^2^ 
are statistically about twice as large as those based on F, and R-factors 
based on ALL data will be even larger.
;
_refine_ls_structure_factor_coef Fsqd
_refine_ls_matrix_type           full
_refine_ls_weighting_scheme      calc
_refine_ls_weighting_details     
'w=1/[\s^2^(Fo^2^)+(0.0550P)^2^] where P=(Fo^2^+2Fc^2^)/3'
_atom_sites_solution_primary     iterative
_atom_sites_solution_secondary   difmap
_atom_sites_solution_hydrogens   geom
_refine_ls_hydrogen_treatment    constr
_refine_ls_extinction_method     none
_refine_ls_extinction_coef       .
_refine_ls_number_reflns         7476
_refine_ls_number_parameters     440
_refine_ls_number_restraints     0
_refine_ls_R_factor_all          0.1478
_refine_ls_R_factor_gt           0.0647
_refine_ls_wR_factor_ref         0.1431
_refine_ls_wR_factor_gt          0.1169
_refine_ls_goodness_of_fit_ref   0.994
_refine_ls_restrained_S_all      0.994
_refine_ls_shift/su_max          0.000
_refine_ls_shift/su_mean         0.000

loop_
_atom_site_label
_atom_site_type_symbol
_atom_site_fract_x
_atom_site_fract_y
_atom_site_fract_z
_atom_site_U_iso_or_equiv
_atom_site_adp_type
_atom_site_occupancy
_atom_site_site_symmetry_order
_atom_site_calc_flag
_atom_site_refinement_flags_posn
_atom_site_refinement_flags_adp
_atom_site_refinement_flags_occupancy
_atom_site_disorder_assembly
_atom_site_disorder_group
C1 C 0.29890(19) 0.31903(18) 0.29278(9) 0.0135(5) Uani 1 1 d . . . . .
B1 B 0.3875(2) 0.2373(2) 0.21292(11) 0.0151(6) Uani 1 1 d . . . . .
N1 N 0.35956(16) 0.28117(15) 0.25453(8) 0.0153(5) Uani 1 1 d . . . . .
C2 C 0.23062(19) 0.40881(18) 0.28101(9) 0.0124(5) Uani 1 1 d . . . . .
N2 N 0.42506(16) 0.18469(15) 0.16979(8) 0.0155(5) Uani 1 1 d . . . . .
C3 C 0.17066(18) 0.44372(18) 0.32078(9) 0.0141(5) Uani 1 1 d . . . . .
H3 H 0.1258 0.5056 0.3129 0.017 Uiso 1 1 calc R U . . .
C4 C 0.17387(19) 0.39086(18) 0.37228(9) 0.0145(5) Uani 1 1 d . . . . .
C6 C 0.30587(19) 0.26580(18) 0.34499(9) 0.0132(5) Uani 1 1 d . . . . .
C5 C 0.24209(19) 0.30251(18) 0.38272(9) 0.0144(5) Uani 1 1 d . . . . .
H5 H 0.2455 0.2653 0.4172 0.017 Uiso 1 1 calc R U . . .
C7 C 0.38397(18) 0.17153(18) 0.35950(9) 0.0127(5) Uani 1 1 d . . . . .
H7 H 0.3930 0.1400 0.3227 0.015 Uiso 1 1 calc R U . . .
C9 C 0.5163(2) 0.26897(19) 0.43751(9) 0.0169(6) Uani 1 1 d . . . . .
H9 H 0.4555 0.2865 0.4549 0.020 Uiso 1 1 calc R U . . .
C8 C 0.49839(19) 0.20889(18) 0.38785(9) 0.0147(5) Uani 1 1 d . . . . .
C10 C 0.6210(2) 0.30297(19) 0.46142(10) 0.0205(6) Uani 1 1 d . . . . .
H10 H 0.6318 0.3428 0.4955 0.025 Uiso 1 1 calc R U . . .
C11 C 0.7110(2) 0.2802(2) 0.43675(10) 0.0225(6) Uani 1 1 d . . . . .
H11 H 0.7830 0.3039 0.4537 0.027 Uiso 1 1 calc R U . . .
C12 C 0.6948(2) 0.2226(2) 0.38729(11) 0.0252(6) Uani 1 1 d . . . . .
H12 H 0.7556 0.2075 0.3695 0.030 Uiso 1 1 calc R U . . .
C13 C 0.5899(2) 0.1869(2) 0.36347(10) 0.0209(6) Uani 1 1 d . . . . .
H13 H 0.5801 0.1463 0.3297 0.025 Uiso 1 1 calc R U . . .
C14 C 0.33293(19) 0.08390(18) 0.39013(9) 0.0148(5) Uani 1 1 d . . . . .
C15 C 0.2402(2) 0.0310(2) 0.36117(10) 0.0224(6) Uani 1 1 d . . . . .
H15 H 0.2104 0.0514 0.3235 0.027 Uiso 1 1 calc R U . . .
C16 C 0.1903(2) -0.0502(2) 0.38563(11) 0.0282(7) Uani 1 1 d . . . . .
H16 H 0.1270 -0.0852 0.3649 0.034 Uiso 1 1 calc R U . . .
C17 C 0.2327(2) -0.0808(2) 0.44052(11) 0.0271(6) Uani 1 1 d . . . . .
H17 H 0.1986 -0.1366 0.4576 0.032 Uiso 1 1 calc R U . . .
C19 C 0.3747(2) 0.05201(18) 0.44535(9) 0.0170(5) Uani 1 1 d . . . . .
H19 H 0.4380 0.0866 0.4663 0.020 Uiso 1 1 calc R U . . .
C18 C 0.3242(2) -0.0301(2) 0.46988(10) 0.0233(6) Uani 1 1 d . . . . .
H18 H 0.3536 -0.0512 0.5075 0.028 Uiso 1 1 calc R U . . .
C20 C 0.2263(2) 0.46849(18) 0.22514(9) 0.0149(5) Uani 1 1 d . . . . .
H20 H 0.3047 0.4769 0.2202 0.018 Uiso 1 1 calc R U . . .
C21 C 0.1797(2) 0.58089(18) 0.22723(9) 0.0142(5) Uani 1 1 d . . . . .
C22 C 0.2481(2) 0.66379(19) 0.25090(10) 0.0190(6) Uani 1 1 d . . . . .
H22 H 0.3247 0.6504 0.2639 0.023 Uiso 1 1 calc R U . . .
C23 C 0.2069(2) 0.7654(2) 0.25583(10) 0.0249(6) Uani 1 1 d . . . . .
H23 H 0.2547 0.8208 0.2726 0.030 Uiso 1 1 calc R U . . .
C24 C 0.0961(2) 0.7858(2) 0.23627(10) 0.0257(6) Uani 1 1 d . . . . .
H24 H 0.0673 0.8553 0.2396 0.031 Uiso 1 1 calc R U . . .
C25 C 0.0275(2) 0.7052(2) 0.21190(10) 0.0256(6) Uani 1 1 d . . . . .
H25 H -0.0486 0.7196 0.1979 0.031 Uiso 1 1 calc R U . . .
C26 C 0.0685(2) 0.6035(2) 0.20770(10) 0.0211(6) Uani 1 1 d . . . . .
H26 H 0.0200 0.5484 0.1912 0.025 Uiso 1 1 calc R U . . .
C27 C 0.1659(2) 0.40858(19) 0.17347(9) 0.0163(5) Uani 1 1 d . . . . .
C28 C 0.1651(2) 0.4519(2) 0.12021(10) 0.0253(6) Uani 1 1 d . . . . .
H28 H 0.2056 0.5154 0.1169 0.030 Uiso 1 1 calc R U . . .
C29 C 0.1061(2) 0.4038(2) 0.07198(11) 0.0337(7) Uani 1 1 d . . . . .
H29 H 0.1056 0.4348 0.0361 0.040 Uiso 1 1 calc R U . . .
C30 C 0.0485(2) 0.3115(2) 0.07620(11) 0.0343(8) Uani 1 1 d . . . . .
H30 H 0.0081 0.2785 0.0433 0.041 Uiso 1 1 calc R U . . .
C31 C 0.0495(2) 0.2668(2) 0.12831(12) 0.0333(7) Uani 1 1 d . . . . .
H31 H 0.0098 0.2026 0.1312 0.040 Uiso 1 1 calc R U . . .
C32 C 0.1081(2) 0.3148(2) 0.17663(11) 0.0234(6) Uani 1 1 d . . . . .
H32 H 0.1084 0.2829 0.2123 0.028 Uiso 1 1 calc R U . . .
C33 C 0.1061(2) 0.43433(19) 0.41488(9) 0.0179(6) Uani 1 1 d . . . . .
C34 C 0.1023(3) 0.3545(2) 0.46242(12) 0.0415(8) Uani 1 1 d . . . . .
H01N H 0.0730 0.2862 0.4463 0.062 Uiso 1 1 calc R U . . .
H01O H 0.0543 0.3823 0.4871 0.062 Uiso 1 1 calc R U . . .
H01P H 0.1772 0.3439 0.4843 0.062 Uiso 1 1 calc R U . . .
C35 C 0.1598(2) 0.5372(2) 0.44016(12) 0.0372(8) Uani 1 1 d . . . . .
H01T H 0.1656 0.5876 0.4099 0.056 Uiso 1 1 calc R U . . .
H01U H 0.2340 0.5216 0.4616 0.056 Uiso 1 1 calc R U . . .
H01V H 0.1146 0.5685 0.4652 0.056 Uiso 1 1 calc R U . . .
C36 C -0.0130(2) 0.4560(2) 0.38696(11) 0.0271(7) Uani 1 1 d . . . . .
H00D H -0.0145 0.5058 0.3556 0.041 Uiso 1 1 calc R U . . .
H00E H -0.0527 0.4872 0.4145 0.041 Uiso 1 1 calc R U . . .
H00J H -0.0487 0.3889 0.3727 0.041 Uiso 1 1 calc R U . . .
C37 C 0.4034(2) 0.06787(19) 0.16251(10) 0.0187(6) Uani 1 1 d . . . . .
C38 C 0.4991(2) 0.0161(2) 0.14084(10) 0.0230(6) Uani 1 1 d . . . . .
H00A H 0.4790 -0.0586 0.1302 0.028 Uiso 1 1 calc R U . . .
H00C H 0.5647 0.0144 0.1717 0.028 Uiso 1 1 calc R U . . .
C39 C 0.5301(2) 0.0732(2) 0.09037(11) 0.0305(7) Uani 1 1 d . . . . .
H01F H 0.4677 0.0691 0.0579 0.037 Uiso 1 1 calc R U . . .
H01G H 0.5951 0.0379 0.0797 0.037 Uiso 1 1 calc R U . . .
C40 C 0.5572(2) 0.1897(2) 0.10524(11) 0.0299(7) Uani 1 1 d . . . . .
H01D H 0.6234 0.1929 0.1357 0.036 Uiso 1 1 calc R U . . .
H01E H 0.5753 0.2265 0.0719 0.036 Uiso 1 1 calc R U . . .
C41 C 0.4621(2) 0.2483(2) 0.12425(10) 0.0207(6) Uani 1 1 d . . . . .
C42 C 0.2927(2) 0.0450(2) 0.12388(12) 0.0322(7) Uani 1 1 d . . . . .
H01H H 0.2979 0.0623 0.0850 0.048 Uiso 1 1 calc R U . . .
H01I H 0.2348 0.0887 0.1354 0.048 Uiso 1 1 calc R U . . .
H01J H 0.2742 -0.0307 0.1264 0.048 Uiso 1 1 calc R U . . .
C43 C 0.4004(3) 0.0191(2) 0.22005(11) 0.0385(8) Uani 1 1 d . . . . .
H01K H 0.3348 0.0451 0.2335 0.058 Uiso 1 1 calc R U . . .
H01L H 0.4672 0.0399 0.2468 0.058 Uiso 1 1 calc R U . . .
H01M H 0.3971 -0.0588 0.2168 0.058 Uiso 1 1 calc R U . . .
C44 C 0.3670(3) 0.2674(2) 0.07417(11) 0.0383(8) Uani 1 1 d . . . . .
H01Q H 0.3882 0.3234 0.0500 0.057 Uiso 1 1 calc R U . . .
H01R H 0.3007 0.2898 0.0881 0.057 Uiso 1 1 calc R U . . .
H01S H 0.3513 0.2014 0.0525 0.057 Uiso 1 1 calc R U . . .
C45 C 0.5014(2) 0.3557(2) 0.14878(11) 0.0327(7) Uani 1 1 d . . . . .
H01A H 0.5335 0.3962 0.1212 0.049 Uiso 1 1 calc R U . . .
H01B H 0.5575 0.3453 0.1830 0.049 Uiso 1 1 calc R U . . .
H01C H 0.4385 0.3953 0.1581 0.049 Uiso 1 1 calc R U . . .

loop_
_atom_site_aniso_label
_atom_site_aniso_U_11
_atom_site_aniso_U_22
_atom_site_aniso_U_33
_atom_site_aniso_U_23
_atom_site_aniso_U_13
_atom_site_aniso_U_12
C1 0.0166(13) 0.0121(12) 0.0125(12) -0.0024(10) 0.0048(10) -0.0007(11)
B1 0.0196(16) 0.0097(14) 0.0163(14) 0.0033(12) 0.0043(12) -0.0009(12)
N1 0.0222(12) 0.0127(11) 0.0128(10) 0.0021(9) 0.0077(9) 0.0035(9)
C2 0.0160(13) 0.0107(12) 0.0113(11) -0.0014(9) 0.0043(10) -0.0024(10)
N2 0.0222(12) 0.0128(11) 0.0135(10) -0.0008(8) 0.0085(9) -0.0025(9)
C3 0.0139(13) 0.0122(13) 0.0166(12) -0.0003(10) 0.0042(10) 0.0028(10)
C4 0.0176(13) 0.0147(13) 0.0118(12) -0.0012(10) 0.0044(10) -0.0021(11)
C6 0.0153(13) 0.0130(13) 0.0120(12) -0.0009(10) 0.0042(10) 0.0010(10)
C5 0.0188(14) 0.0144(13) 0.0103(12) 0.0011(10) 0.0035(10) 0.0021(11)
C7 0.0156(13) 0.0139(12) 0.0097(11) -0.0006(10) 0.0051(10) 0.0040(10)
C9 0.0250(15) 0.0147(13) 0.0132(12) 0.0016(10) 0.0090(11) 0.0002(11)
C8 0.0183(13) 0.0114(13) 0.0145(12) 0.0060(10) 0.0038(10) 0.0030(11)
C10 0.0295(16) 0.0182(14) 0.0141(12) 0.0005(11) 0.0046(11) -0.0046(12)
C11 0.0207(15) 0.0224(15) 0.0229(14) 0.0041(12) 0.0004(11) -0.0045(12)
C12 0.0179(14) 0.0286(16) 0.0305(15) -0.0025(12) 0.0079(12) 0.0017(12)
C13 0.0233(15) 0.0218(14) 0.0187(13) -0.0047(11) 0.0069(11) 0.0016(12)
C14 0.0195(14) 0.0109(12) 0.0156(12) 0.0006(10) 0.0074(10) 0.0034(11)
C15 0.0249(15) 0.0205(15) 0.0196(13) 0.0047(11) -0.0013(11) -0.0006(12)
C16 0.0233(16) 0.0244(16) 0.0332(16) 0.0056(12) -0.0035(12) -0.0072(13)
C17 0.0247(15) 0.0230(15) 0.0337(15) 0.0100(13) 0.0060(12) -0.0025(13)
C19 0.0202(14) 0.0137(13) 0.0171(13) -0.0002(10) 0.0040(11) -0.0005(11)
C18 0.0252(15) 0.0259(15) 0.0192(13) 0.0091(12) 0.0053(11) 0.0026(13)
C20 0.0170(14) 0.0171(13) 0.0118(12) 0.0017(10) 0.0058(10) -0.0010(11)
C21 0.0225(14) 0.0132(13) 0.0077(11) 0.0028(9) 0.0050(10) 0.0023(11)
C22 0.0207(14) 0.0187(14) 0.0188(13) 0.0024(11) 0.0065(11) -0.0013(12)
C23 0.0347(17) 0.0166(14) 0.0239(14) -0.0019(11) 0.0067(12) -0.0026(13)
C24 0.0389(18) 0.0150(14) 0.0237(14) 0.0013(11) 0.0073(12) 0.0074(13)
C25 0.0298(16) 0.0220(16) 0.0233(14) 0.0024(12) 0.0006(12) 0.0093(13)
C26 0.0239(15) 0.0200(14) 0.0178(13) -0.0004(11) -0.0002(11) -0.0005(12)
C27 0.0197(14) 0.0139(13) 0.0158(12) -0.0019(10) 0.0046(10) 0.0043(11)
C28 0.0321(16) 0.0287(16) 0.0154(13) -0.0007(12) 0.0056(12) -0.0002(13)
C29 0.0382(18) 0.047(2) 0.0158(14) -0.0051(13) 0.0041(12) 0.0080(16)
C30 0.0314(17) 0.043(2) 0.0247(16) -0.0191(14) -0.0045(13) 0.0106(15)
C31 0.0294(17) 0.0238(16) 0.0442(18) -0.0126(14) 0.0010(14) -0.0020(14)
C32 0.0273(16) 0.0200(15) 0.0224(14) -0.0005(11) 0.0030(12) 0.0003(12)
C33 0.0206(14) 0.0199(14) 0.0150(12) 0.0003(11) 0.0078(11) 0.0055(11)
C34 0.054(2) 0.047(2) 0.0322(17) 0.0145(15) 0.0316(15) 0.0252(17)
C35 0.0306(17) 0.050(2) 0.0339(16) -0.0216(15) 0.0147(14) -0.0041(15)
C36 0.0250(15) 0.0335(17) 0.0253(14) -0.0045(12) 0.0116(12) 0.0028(13)
C37 0.0243(15) 0.0128(13) 0.0207(13) -0.0048(11) 0.0087(11) -0.0008(11)
C38 0.0228(15) 0.0180(14) 0.0266(14) -0.0060(11) 0.0007(12) 0.0040(12)
C39 0.0313(17) 0.0315(17) 0.0336(16) -0.0113(13) 0.0186(13) 0.0004(13)
C40 0.0318(17) 0.0339(17) 0.0292(15) -0.0048(13) 0.0192(13) -0.0049(14)
C41 0.0300(15) 0.0181(14) 0.0178(13) 0.0026(11) 0.0143(11) 0.0004(12)
C42 0.0221(16) 0.0267(16) 0.0485(18) -0.0145(14) 0.0084(14) -0.0017(13)
C43 0.078(2) 0.0154(15) 0.0287(16) -0.0008(12) 0.0260(16) -0.0083(15)
C44 0.055(2) 0.0346(18) 0.0243(15) 0.0062(13) 0.0055(14) 0.0111(16)
C45 0.052(2) 0.0211(15) 0.0324(16) -0.0025(12) 0.0269(15) -0.0108(14)

_geom_special_details            
;
 All esds (except the esd in the dihedral angle between two l.s. planes)
 are estimated using the full covariance matrix.  The cell esds are taken
 into account individually in the estimation of esds in distances, angles
 and torsion angles; correlations between esds in cell parameters are only
 used when they are defined by crystal symmetry.  An approximate (isotropic)
 treatment of cell esds is used for estimating esds involving l.s. planes.
;

loop_
_geom_bond_atom_site_label_1
_geom_bond_atom_site_label_2
_geom_bond_distance
_geom_bond_site_symmetry_2
_geom_bond_publ_flag
C1 N1 1.379(3) . ?
C1 C2 1.401(3) . ?
C1 C6 1.417(3) . ?
B1 N1 1.252(3) . ?
B1 N2 1.385(3) . ?
C2 C3 1.390(3) . ?
C2 C20 1.537(3) . ?
N2 C37 1.492(3) . ?
N2 C41 1.499(3) . ?
C3 C4 1.405(3) . ?
C3 H3 0.9500 . ?
C4 C5 1.383(3) . ?
C4 C33 1.543(3) . ?
C6 C5 1.390(3) . ?
C6 C7 1.521(3) . ?
C5 H5 0.9500 . ?
C7 C8 1.518(3) . ?
C7 C14 1.525(3) . ?
C7 H7 1.0000 . ?
C9 C10 1.376(3) . ?
C9 C8 1.399(3) . ?
C9 H9 0.9500 . ?
C8 C13 1.394(3) . ?
C10 C11 1.383(3) . ?
C10 H10 0.9500 . ?
C11 C12 1.379(4) . ?
C11 H11 0.9500 . ?
C12 C13 1.384(3) . ?
C12 H12 0.9500 . ?
C13 H13 0.9500 . ?
C14 C15 1.388(3) . ?
C14 C19 1.396(3) . ?
C15 C16 1.380(3) . ?
C15 H15 0.9500 . ?
C16 C17 1.385(4) . ?
C16 H16 0.9500 . ?
C17 C18 1.368(4) . ?
C17 H17 0.9500 . ?
C19 C18 1.392(3) . ?
C19 H19 0.9500 . ?
C18 H18 0.9500 . ?
C20 C27 1.525(3) . ?
C20 C21 1.525(3) . ?
C20 H20 1.0000 . ?
C21 C26 1.389(3) . ?
C21 C22 1.390(3) . ?
C22 C23 1.384(3) . ?
C22 H22 0.9500 . ?
C23 C24 1.379(4) . ?
C23 H23 0.9500 . ?
C24 C25 1.375(4) . ?
C24 H24 0.9500 . ?
C25 C26 1.381(3) . ?
C25 H25 0.9500 . ?
C26 H26 0.9500 . ?
C27 C32 1.383(3) . ?
C27 C28 1.397(3) . ?
C28 C29 1.390(4) . ?
C28 H28 0.9500 . ?
C29 C30 1.369(4) . ?
C29 H29 0.9500 . ?
C30 C31 1.378(4) . ?
C30 H30 0.9500 . ?
C31 C32 1.389(4) . ?
C31 H31 0.9500 . ?
C32 H32 0.9500 . ?
C33 C36 1.516(3) . ?
C33 C35 1.523(4) . ?
C33 C34 1.532(3) . ?
C34 H01N 0.9800 . ?
C34 H01O 0.9800 . ?
C34 H01P 0.9800 . ?
C35 H01T 0.9800 . ?
C35 H01U 0.9800 . ?
C35 H01V 0.9800 . ?
C36 H00D 0.9800 . ?
C36 H00E 0.9800 . ?
C36 H00J 0.9800 . ?
C37 C38 1.522(3) . ?
C37 C42 1.525(3) . ?
C37 C43 1.527(3) . ?
C38 C39 1.525(4) . ?
C38 H00A 0.9900 . ?
C38 H00C 0.9900 . ?
C39 C40 1.525(4) . ?
C39 H01F 0.9900 . ?
C39 H01G 0.9900 . ?
C40 C41 1.524(3) . ?
C40 H01D 0.9900 . ?
C40 H01E 0.9900 . ?
C41 C45 1.513(3) . ?
C41 C44 1.535(4) . ?
C42 H01H 0.9800 . ?
C42 H01I 0.9800 . ?
C42 H01J 0.9800 . ?
C43 H01K 0.9800 . ?
C43 H01L 0.9800 . ?
C43 H01M 0.9800 . ?
C44 H01Q 0.9800 . ?
C44 H01R 0.9800 . ?
C44 H01S 0.9800 . ?
C45 H01A 0.9800 . ?
C45 H01B 0.9800 . ?
C45 H01C 0.9800 . ?

loop_
_geom_angle_atom_site_label_1
_geom_angle_atom_site_label_2
_geom_angle_atom_site_label_3
_geom_angle
_geom_angle_site_symmetry_1
_geom_angle_site_symmetry_3
_geom_angle_publ_flag
N1 C1 C2 121.4(2) . . ?
N1 C1 C6 119.2(2) . . ?
C2 C1 C6 119.5(2) . . ?
N1 B1 N2 175.5(3) . . ?
B1 N1 C1 163.3(2) . . ?
C3 C2 C1 119.3(2) . . ?
C3 C2 C20 121.4(2) . . ?
C1 C2 C20 119.3(2) . . ?
B1 N2 C37 118.5(2) . . ?
B1 N2 C41 119.5(2) . . ?
C37 N2 C41 120.47(18) . . ?
C2 C3 C4 122.4(2) . . ?
C2 C3 H3 118.8 . . ?
C4 C3 H3 118.8 . . ?
C5 C4 C3 116.9(2) . . ?
C5 C4 C33 123.1(2) . . ?
C3 C4 C33 119.9(2) . . ?
C5 C6 C1 118.9(2) . . ?
C5 C6 C7 121.1(2) . . ?
C1 C6 C7 120.0(2) . . ?
C4 C5 C6 122.9(2) . . ?
C4 C5 H5 118.5 . . ?
C6 C5 H5 118.5 . . ?
C8 C7 C6 110.83(19) . . ?
C8 C7 C14 115.76(18) . . ?
C6 C7 C14 111.78(19) . . ?
C8 C7 H7 105.9 . . ?
C6 C7 H7 105.9 . . ?
C14 C7 H7 105.9 . . ?
C10 C9 C8 120.6(2) . . ?
C10 C9 H9 119.7 . . ?
C8 C9 H9 119.7 . . ?
C13 C8 C9 117.5(2) . . ?
C13 C8 C7 120.1(2) . . ?
C9 C8 C7 122.3(2) . . ?
C9 C10 C11 121.1(2) . . ?
C9 C10 H10 119.4 . . ?
C11 C10 H10 119.4 . . ?
C12 C11 C10 119.1(2) . . ?
C12 C11 H11 120.4 . . ?
C10 C11 H11 120.4 . . ?
C11 C12 C13 120.0(2) . . ?
C11 C12 H12 120.0 . . ?
C13 C12 H12 120.0 . . ?
C12 C13 C8 121.6(2) . . ?
C12 C13 H13 119.2 . . ?
C8 C13 H13 119.2 . . ?
C15 C14 C19 117.7(2) . . ?
C15 C14 C7 118.2(2) . . ?
C19 C14 C7 124.1(2) . . ?
C16 C15 C14 121.7(2) . . ?
C16 C15 H15 119.1 . . ?
C14 C15 H15 119.1 . . ?
C15 C16 C17 119.9(2) . . ?
C15 C16 H16 120.1 . . ?
C17 C16 H16 120.1 . . ?
C18 C17 C16 119.5(2) . . ?
C18 C17 H17 120.3 . . ?
C16 C17 H17 120.3 . . ?
C18 C19 C14 120.5(2) . . ?
C18 C19 H19 119.8 . . ?
C14 C19 H19 119.8 . . ?
C17 C18 C19 120.8(2) . . ?
C17 C18 H18 119.6 . . ?
C19 C18 H18 119.6 . . ?
C27 C20 C21 110.76(19) . . ?
C27 C20 C2 114.31(19) . . ?
C21 C20 C2 111.78(19) . . ?
C27 C20 H20 106.5 . . ?
C21 C20 H20 106.5 . . ?
C2 C20 H20 106.5 . . ?
C26 C21 C22 117.9(2) . . ?
C26 C21 C20 122.0(2) . . ?
C22 C21 C20 120.1(2) . . ?
C23 C22 C21 121.3(2) . . ?
C23 C22 H22 119.3 . . ?
C21 C22 H22 119.3 . . ?
C24 C23 C22 119.7(2) . . ?
C24 C23 H23 120.1 . . ?
C22 C23 H23 120.1 . . ?
C25 C24 C23 119.8(2) . . ?
C25 C24 H24 120.1 . . ?
C23 C24 H24 120.1 . . ?
C24 C25 C26 120.4(3) . . ?
C24 C25 H25 119.8 . . ?
C26 C25 H25 119.8 . . ?
C25 C26 C21 120.9(2) . . ?
C25 C26 H26 119.6 . . ?
C21 C26 H26 119.6 . . ?
C32 C27 C28 117.9(2) . . ?
C32 C27 C20 123.2(2) . . ?
C28 C27 C20 118.8(2) . . ?
C29 C28 C27 121.1(3) . . ?
C29 C28 H28 119.5 . . ?
C27 C28 H28 119.5 . . ?
C30 C29 C28 119.9(3) . . ?
C30 C29 H29 120.0 . . ?
C28 C29 H29 120.0 . . ?
C29 C30 C31 119.8(3) . . ?
C29 C30 H30 120.1 . . ?
C31 C30 H30 120.1 . . ?
C30 C31 C32 120.4(3) . . ?
C30 C31 H31 119.8 . . ?
C32 C31 H31 119.8 . . ?
C27 C32 C31 120.8(2) . . ?
C27 C32 H32 119.6 . . ?
C31 C32 H32 119.6 . . ?
C36 C33 C35 109.7(2) . . ?
C36 C33 C34 106.6(2) . . ?
C35 C33 C34 108.9(2) . . ?
C36 C33 C4 111.37(19) . . ?
C35 C33 C4 108.6(2) . . ?
C34 C33 C4 111.6(2) . . ?
C33 C34 H01N 109.5 . . ?
C33 C34 H01O 109.5 . . ?
H01N C34 H01O 109.5 . . ?
C33 C34 H01P 109.5 . . ?
H01N C34 H01P 109.5 . . ?
H01O C34 H01P 109.5 . . ?
C33 C35 H01T 109.5 . . ?
C33 C35 H01U 109.5 . . ?
H01T C35 H01U 109.5 . . ?
C33 C35 H01V 109.5 . . ?
H01T C35 H01V 109.5 . . ?
H01U C35 H01V 109.5 . . ?
C33 C36 H00D 109.5 . . ?
C33 C36 H00E 109.5 . . ?
H00D C36 H00E 109.5 . . ?
C33 C36 H00J 109.5 . . ?
H00D C36 H00J 109.5 . . ?
H00E C36 H00J 109.5 . . ?
N2 C37 C38 109.0(2) . . ?
N2 C37 C42 112.0(2) . . ?
C38 C37 C42 111.6(2) . . ?
N2 C37 C43 108.63(19) . . ?
C38 C37 C43 107.3(2) . . ?
C42 C37 C43 108.1(2) . . ?
C37 C38 C39 113.8(2) . . ?
C37 C38 H00A 108.8 . . ?
C39 C38 H00A 108.8 . . ?
C37 C38 H00C 108.8 . . ?
C39 C38 H00C 108.8 . . ?
H00A C38 H00C 107.7 . . ?
C38 C39 C40 109.7(2) . . ?
C38 C39 H01F 109.7 . . ?
C40 C39 H01F 109.7 . . ?
C38 C39 H01G 109.7 . . ?
C40 C39 H01G 109.7 . . ?
H01F C39 H01G 108.2 . . ?
C41 C40 C39 112.7(2) . . ?
C41 C40 H01D 109.0 . . ?
C39 C40 H01D 109.0 . . ?
C41 C40 H01E 109.0 . . ?
C39 C40 H01E 109.0 . . ?
H01D C40 H01E 107.8 . . ?
N2 C41 C45 107.68(19) . . ?
N2 C41 C40 108.9(2) . . ?
C45 C41 C40 109.9(2) . . ?
N2 C41 C44 111.8(2) . . ?
C45 C41 C44 108.0(2) . . ?
C40 C41 C44 110.5(2) . . ?
C37 C42 H01H 109.5 . . ?
C37 C42 H01I 109.5 . . ?
H01H C42 H01I 109.5 . . ?
C37 C42 H01J 109.5 . . ?
H01H C42 H01J 109.5 . . ?
H01I C42 H01J 109.5 . . ?
C37 C43 H01K 109.5 . . ?
C37 C43 H01L 109.5 . . ?
H01K C43 H01L 109.5 . . ?
C37 C43 H01M 109.5 . . ?
H01K C43 H01M 109.5 . . ?
H01L C43 H01M 109.5 . . ?
C41 C44 H01Q 109.5 . . ?
C41 C44 H01R 109.5 . . ?
H01Q C44 H01R 109.5 . . ?
C41 C44 H01S 109.5 . . ?
H01Q C44 H01S 109.5 . . ?
H01R C44 H01S 109.5 . . ?
C41 C45 H01A 109.5 . . ?
C41 C45 H01B 109.5 . . ?
H01A C45 H01B 109.5 . . ?
C41 C45 H01C 109.5 . . ?
H01A C45 H01C 109.5 . . ?
H01B C45 H01C 109.5 . . ?

loop_
_geom_torsion_atom_site_label_1
_geom_torsion_atom_site_label_2
_geom_torsion_atom_site_label_3
_geom_torsion_atom_site_label_4
_geom_torsion
_geom_torsion_site_symmetry_1
_geom_torsion_site_symmetry_2
_geom_torsion_site_symmetry_3
_geom_torsion_site_symmetry_4
_geom_torsion_publ_flag
C2 C1 N1 B1 -75.2(8) . . . . ?
C6 C1 N1 B1 104.7(8) . . . . ?
N1 C1 C2 C3 179.7(2) . . . . ?
C6 C1 C2 C3 -0.2(3) . . . . ?
N1 C1 C2 C20 -2.1(3) . . . . ?
C6 C1 C2 C20 178.0(2) . . . . ?
C1 C2 C3 C4 -1.4(3) . . . . ?
C20 C2 C3 C4 -179.6(2) . . . . ?
C2 C3 C4 C5 1.4(3) . . . . ?
C2 C3 C4 C33 179.5(2) . . . . ?
N1 C1 C6 C5 -178.2(2) . . . . ?
C2 C1 C6 C5 1.8(3) . . . . ?
N1 C1 C6 C7 3.1(3) . . . . ?
C2 C1 C6 C7 -177.0(2) . . . . ?
C3 C4 C5 C6 0.2(3) . . . . ?
C33 C4 C5 C6 -177.8(2) . . . . ?
C1 C6 C5 C4 -1.8(3) . . . . ?
C7 C6 C5 C4 177.0(2) . . . . ?
C5 C6 C7 C8 -90.6(3) . . . . ?
C1 C6 C7 C8 88.1(2) . . . . ?
C5 C6 C7 C14 40.2(3) . . . . ?
C1 C6 C7 C14 -141.1(2) . . . . ?
C10 C9 C8 C13 -1.1(3) . . . . ?
C10 C9 C8 C7 -178.9(2) . . . . ?
C6 C7 C8 C13 -119.9(2) . . . . ?
C14 C7 C8 C13 111.5(2) . . . . ?
C6 C7 C8 C9 57.8(3) . . . . ?
C14 C7 C8 C9 -70.8(3) . . . . ?
C8 C9 C10 C11 1.0(4) . . . . ?
C9 C10 C11 C12 0.2(4) . . . . ?
C10 C11 C12 C13 -1.1(4) . . . . ?
C11 C12 C13 C8 1.0(4) . . . . ?
C9 C8 C13 C12 0.1(4) . . . . ?
C7 C8 C13 C12 177.9(2) . . . . ?
C8 C7 C14 C15 -166.7(2) . . . . ?
C6 C7 C14 C15 65.2(3) . . . . ?
C8 C7 C14 C19 12.2(3) . . . . ?
C6 C7 C14 C19 -116.0(2) . . . . ?
C19 C14 C15 C16 0.0(4) . . . . ?
C7 C14 C15 C16 179.0(2) . . . . ?
C14 C15 C16 C17 0.1(4) . . . . ?
C15 C16 C17 C18 -0.2(4) . . . . ?
C15 C14 C19 C18 0.0(4) . . . . ?
C7 C14 C19 C18 -178.8(2) . . . . ?
C16 C17 C18 C19 0.3(4) . . . . ?
C14 C19 C18 C17 -0.2(4) . . . . ?
C3 C2 C20 C27 -110.2(2) . . . . ?
C1 C2 C20 C27 71.6(3) . . . . ?
C3 C2 C20 C21 16.6(3) . . . . ?
C1 C2 C20 C21 -161.5(2) . . . . ?
C27 C20 C21 C26 33.6(3) . . . . ?
C2 C20 C21 C26 -95.1(3) . . . . ?
C27 C20 C21 C22 -148.6(2) . . . . ?
C2 C20 C21 C22 82.7(3) . . . . ?
C26 C21 C22 C23 1.1(3) . . . . ?
C20 C21 C22 C23 -176.8(2) . . . . ?
C21 C22 C23 C24 -0.9(4) . . . . ?
C22 C23 C24 C25 -0.1(4) . . . . ?
C23 C24 C25 C26 1.0(4) . . . . ?
C24 C25 C26 C21 -0.9(4) . . . . ?
C22 C21 C26 C25 -0.2(3) . . . . ?
C20 C21 C26 C25 177.6(2) . . . . ?
C21 C20 C27 C32 -119.7(3) . . . . ?
C2 C20 C27 C32 7.6(3) . . . . ?
C21 C20 C27 C28 57.8(3) . . . . ?
C2 C20 C27 C28 -174.8(2) . . . . ?
C32 C27 C28 C29 1.4(4) . . . . ?
C20 C27 C28 C29 -176.3(2) . . . . ?
C27 C28 C29 C30 -0.8(4) . . . . ?
C28 C29 C30 C31 0.0(4) . . . . ?
C29 C30 C31 C32 0.2(4) . . . . ?
C28 C27 C32 C31 -1.2(4) . . . . ?
C20 C27 C32 C31 176.4(2) . . . . ?
C30 C31 C32 C27 0.4(4) . . . . ?
C5 C4 C33 C36 -132.5(2) . . . . ?
C3 C4 C33 C36 49.7(3) . . . . ?
C5 C4 C33 C35 106.7(3) . . . . ?
C3 C4 C33 C35 -71.2(3) . . . . ?
C5 C4 C33 C34 -13.4(3) . . . . ?
C3 C4 C33 C34 168.7(2) . . . . ?
B1 N2 C37 C38 -147.0(2) . . . . ?
C41 N2 C37 C38 47.1(3) . . . . ?
B1 N2 C37 C42 88.9(3) . . . . ?
C41 N2 C37 C42 -77.0(3) . . . . ?
B1 N2 C37 C43 -30.3(3) . . . . ?
C41 N2 C37 C43 163.8(2) . . . . ?
N2 C37 C38 C39 -49.3(3) . . . . ?
C42 C37 C38 C39 74.9(3) . . . . ?
C43 C37 C38 C39 -166.8(2) . . . . ?
C37 C38 C39 C40 56.4(3) . . . . ?
C38 C39 C40 C41 -57.3(3) . . . . ?
B1 N2 C41 C45 26.7(3) . . . . ?
C37 N2 C41 C45 -167.5(2) . . . . ?
B1 N2 C41 C40 145.9(2) . . . . ?
C37 N2 C41 C40 -48.4(3) . . . . ?
B1 N2 C41 C44 -91.7(3) . . . . ?
C37 N2 C41 C44 74.1(3) . . . . ?
C39 C40 C41 N2 51.5(3) . . . . ?
C39 C40 C41 C45 169.2(2) . . . . ?
C39 C40 C41 C44 -71.7(3) . . . . ?

_refine_diff_density_max         0.239
_refine_diff_density_min         -0.285
_refine_diff_density_rms         0.060

_shelx_res_file                  
;

    test_a.res created by SHELXL-2014/7


TITL test_a.res in P2(1)/c
REM Old TITL test in P2(1)/c
REM SHELXT solution in P2(1)/c
REM R1 0.210,  Rweak 0.033,  Alpha 0.056,  Orientation as input
REM Formula found by SHELXT:  C46 N2
CELL  0.71073  12.30251   12.53160   24.19177   90.0000  100.9498   90.0000
ZERR    4.000   0.00519    0.00278    0.01710    0.0000    0.0362    0.0000
LATT  1
SYMM -X, 1/2+Y, 1/2-Z
SFAC C H B N
UNIT 180 204 4 8
TEMP -173.150
SIZE 0.168 0.24 0.29
L.S. 10
BOND $H
LIST 4
CONF
ACTA 52
SHEL 999 0.8
FMAP 2
PLAN 20
WGHT    0.055000
FVAR       0.47542
C1    1    0.298897    0.319030    0.292776    11.00000    0.01661    0.01212 =
         0.01247   -0.00241    0.00476   -0.00068
B1    3    0.387539    0.237251    0.212916    11.00000    0.01957    0.00974 =
         0.01625    0.00328    0.00428   -0.00090
N1    4    0.359563    0.281170    0.254532    11.00000    0.02216    0.01270 =
         0.01283    0.00207    0.00766    0.00351
C2    1    0.230623    0.408808    0.281010    11.00000    0.01596    0.01068 =
         0.01126   -0.00135    0.00431   -0.00244
N2    4    0.425056    0.184688    0.169791    11.00000    0.02221    0.01280 =
         0.01347   -0.00084    0.00847   -0.00253
C3    1    0.170658    0.443719    0.320779    11.00000    0.01393    0.01218 =
         0.01663   -0.00029    0.00419    0.00282
AFIX  43
H3    2    0.125832    0.505621    0.312851    11.00000   -1.20000
AFIX   0
C4    1    0.173867    0.390857    0.372282    11.00000    0.01763    0.01468 =
         0.01180   -0.00120    0.00445   -0.00208
C6    1    0.305868    0.265795    0.344988    11.00000    0.01526    0.01298 =
         0.01203   -0.00087    0.00422    0.00098
C5    1    0.242088    0.302513    0.382724    11.00000    0.01883    0.01436 =
         0.01031    0.00113    0.00350    0.00209
AFIX  43
H5    2    0.245512    0.265270    0.417215    11.00000   -1.20000
AFIX   0
C7    1    0.383966    0.171528    0.359498    11.00000    0.01558    0.01394 =
         0.00970   -0.00057    0.00514    0.00401
AFIX  13
H7    2    0.393016    0.139973    0.322675    11.00000   -1.20000
AFIX   0
C9    1    0.516271    0.268975    0.437514    11.00000    0.02497    0.01475 =
         0.01320    0.00158    0.00904    0.00020
AFIX  43
H9    2    0.455523    0.286463    0.454886    11.00000   -1.20000
AFIX   0
C8    1    0.498387    0.208890    0.387851    11.00000    0.01835    0.01142 =
         0.01448    0.00603    0.00384    0.00303
C10   1    0.621032    0.302965    0.461423    11.00000    0.02954    0.01822 =
         0.01408    0.00052    0.00465   -0.00464
AFIX  43
H10   2    0.631756    0.342752    0.495454    11.00000   -1.20000
AFIX   0
C11   1    0.710989    0.280183    0.436745    11.00000    0.02073    0.02236 =
         0.02292    0.00410    0.00035   -0.00447
AFIX  43
H11   2    0.782988    0.303882    0.453659    11.00000   -1.20000
AFIX   0
C12   1    0.694794    0.222640    0.387287    11.00000    0.01786    0.02861 =
         0.03050   -0.00252    0.00792    0.00171
AFIX  43
H12   2    0.755649    0.207545    0.369548    11.00000   -1.20000
AFIX   0
C13   1    0.589921    0.186859    0.363472    11.00000    0.02335    0.02185 =
         0.01868   -0.00471    0.00686    0.00159
AFIX  43
H13   2    0.580053    0.146315    0.329705    11.00000   -1.20000
AFIX   0
C14   1    0.332927    0.083902    0.390127    11.00000    0.01951    0.01087 =
         0.01556    0.00062    0.00745    0.00342
C15   1    0.240241    0.031049    0.361168    11.00000    0.02490    0.02045 =
         0.01958    0.00467   -0.00127   -0.00064
AFIX  43
H15   2    0.210396    0.051385    0.323513    11.00000   -1.20000
AFIX   0
C16   1    0.190307   -0.050250    0.385627    11.00000    0.02334    0.02445 =
         0.03318    0.00562   -0.00350   -0.00717
AFIX  43
H16   2    0.126963   -0.085196    0.364873    11.00000   -1.20000
AFIX   0
C17   1    0.232744   -0.080808    0.440516    11.00000    0.02472    0.02296 =
         0.03365    0.00996    0.00598   -0.00254
AFIX  43
H17   2    0.198584   -0.136567    0.457635    11.00000   -1.20000
AFIX   0
C19   1    0.374692    0.052011    0.445346    11.00000    0.02025    0.01369 =
         0.01712   -0.00017    0.00402   -0.00049
AFIX  43
H19   2    0.438033    0.086589    0.466335    11.00000   -1.20000
AFIX   0
C18   1    0.324210   -0.030083    0.469881    11.00000    0.02524    0.02592 =
         0.01917    0.00909    0.00534    0.00257
AFIX  43
H18   2    0.353616   -0.051152    0.507469    11.00000   -1.20000
AFIX   0
C20   1    0.226260    0.468486    0.225144    11.00000    0.01696    0.01714 =
         0.01178    0.00169    0.00581   -0.00097
AFIX  13
H20   2    0.304663    0.476891    0.220172    11.00000   -1.20000
AFIX   0
C21   1    0.179690    0.580890    0.227231    11.00000    0.02253    0.01320 =
         0.00770    0.00279    0.00504    0.00232
C22   1    0.248126    0.663790    0.250897    11.00000    0.02071    0.01873 =
         0.01878    0.00238    0.00648   -0.00133
AFIX  43
H22   2    0.324718    0.650435    0.263939    11.00000   -1.20000
AFIX   0
C23   1    0.206898    0.765387    0.255834    11.00000    0.03471    0.01663 =
         0.02388   -0.00187    0.00671   -0.00256
AFIX  43
H23   2    0.254700    0.820812    0.272625    11.00000   -1.20000
AFIX   0
C24   1    0.096108    0.785810    0.236270    11.00000    0.03885    0.01505 =
         0.02369    0.00127    0.00731    0.00740
AFIX  43
H24   2    0.067295    0.855347    0.239621    11.00000   -1.20000
AFIX   0
C25   1    0.027456    0.705232    0.211896    11.00000    0.02977    0.02203 =
         0.02327    0.00236    0.00060    0.00931
AFIX  43
H25   2   -0.048605    0.719586    0.197866    11.00000   -1.20000
AFIX   0
C26   1    0.068469    0.603549    0.207700    11.00000    0.02386    0.02001 =
         0.01781   -0.00043   -0.00020   -0.00054
AFIX  43
H26   2    0.019975    0.548365    0.191238    11.00000   -1.20000
AFIX   0
C27   1    0.165925    0.408576    0.173467    11.00000    0.01971    0.01388 =
         0.01575   -0.00192    0.00460    0.00428
C28   1    0.165116    0.451939    0.120208    11.00000    0.03210    0.02875 =
         0.01543   -0.00075    0.00565   -0.00020
AFIX  43
H28   2    0.205608    0.515415    0.116894    11.00000   -1.20000
AFIX   0
C29   1    0.106060    0.403778    0.071978    11.00000    0.03822    0.04670 =
         0.01580   -0.00513    0.00407    0.00803
AFIX  43
H29   2    0.105609    0.434825    0.036110    11.00000   -1.20000
AFIX   0
C30   1    0.048521    0.311531    0.076199    11.00000    0.03141    0.04278 =
         0.02469   -0.01911   -0.00449    0.01065
AFIX  43
H30   2    0.008070    0.278489    0.043287    11.00000   -1.20000
AFIX   0
C31   1    0.049457    0.266766    0.128314    11.00000    0.02940    0.02379 =
         0.04423   -0.01263    0.00097   -0.00202
AFIX  43
H31   2    0.009752    0.202628    0.131207    11.00000   -1.20000
AFIX   0
C32   1    0.108067    0.314807    0.176634    11.00000    0.02731    0.01999 =
         0.02236   -0.00052    0.00297    0.00033
AFIX  43
H32   2    0.108435    0.282900    0.212291    11.00000   -1.20000
AFIX   0
C33   1    0.106103    0.434335    0.414878    11.00000    0.02064    0.01988 =
         0.01497    0.00027    0.00780    0.00553
C34   1    0.102291    0.354496    0.462418    11.00000    0.05433    0.04720 =
         0.03223    0.01454    0.03162    0.02519
AFIX 137
H01N  2    0.072979    0.286221    0.446320    11.00000   -1.50000
H01O  2    0.054282    0.382274    0.487096    11.00000   -1.50000
H01P  2    0.177173    0.343915    0.484252    11.00000   -1.50000
AFIX   0
C35   1    0.159847    0.537172    0.440157    11.00000    0.03062    0.05049 =
         0.03387   -0.02158    0.01468   -0.00414
AFIX 137
H01T  2    0.165559    0.587630    0.409891    11.00000   -1.50000
H01U  2    0.233999    0.521551    0.461633    11.00000   -1.50000
H01V  2    0.114574    0.568525    0.465217    11.00000   -1.50000
AFIX   0
C36   1   -0.012972    0.455960    0.386958    11.00000    0.02503    0.03353 =
         0.02526   -0.00445    0.01156    0.00280
AFIX 137
H00D  2   -0.014482    0.505761    0.355588    11.00000   -1.50000
H00E  2   -0.052733    0.487225    0.414496    11.00000   -1.50000
H00J  2   -0.048650    0.388869    0.372746    11.00000   -1.50000
AFIX   0
C37   1    0.403378    0.067869    0.162515    11.00000    0.02434    0.01283 =
         0.02072   -0.00478    0.00870   -0.00083
C38   1    0.499080    0.016122    0.140841    11.00000    0.02277    0.01799 =
         0.02663   -0.00599    0.00069    0.00398
AFIX  23
H00A  2    0.479025   -0.058591    0.130153    11.00000   -1.20000
H00C  2    0.564656    0.014418    0.171710    11.00000   -1.20000
AFIX   0
C39   1    0.530082    0.073178    0.090374    11.00000    0.03134    0.03147 =
         0.03364   -0.01132    0.01865    0.00038
AFIX  23
H01F  2    0.467696    0.069145    0.057888    11.00000   -1.20000
H01G  2    0.595077    0.037940    0.079669    11.00000   -1.20000
AFIX   0
C40   1    0.557151    0.189698    0.105242    11.00000    0.03182    0.03386 =
         0.02923   -0.00478    0.01917   -0.00487
AFIX  23
H01D  2    0.623379    0.192911    0.135691    11.00000   -1.20000
H01E  2    0.575296    0.226458    0.071923    11.00000   -1.20000
AFIX   0
C41   1    0.462059    0.248255    0.124250    11.00000    0.02999    0.01812 =
         0.01776    0.00264    0.01427    0.00035
C42   1    0.292671    0.045012    0.123882    11.00000    0.02209    0.02665 =
         0.04854   -0.01447    0.00844   -0.00170
AFIX 137
H01H  2    0.297872    0.062343    0.084967    11.00000   -1.50000
H01I  2    0.234771    0.088694    0.135416    11.00000   -1.50000
H01J  2    0.274247   -0.030685    0.126443    11.00000   -1.50000
AFIX   0
C43   1    0.400351    0.019144    0.220051    11.00000    0.07761    0.01536 =
         0.02868   -0.00079    0.02600   -0.00827
AFIX 137
H01K  2    0.334816    0.045081    0.233467    11.00000   -1.50000
H01L  2    0.467196    0.039870    0.246804    11.00000   -1.50000
H01M  2    0.397097   -0.058791    0.216812    11.00000   -1.50000
AFIX   0
C44   1    0.366959    0.267449    0.074173    11.00000    0.05504    0.03465 =
         0.02428    0.00623    0.00554    0.01109
AFIX 137
H01Q  2    0.388202    0.323442    0.050010    11.00000   -1.50000
H01R  2    0.300678    0.289808    0.088062    11.00000   -1.50000
H01S  2    0.351275    0.201352    0.052474    11.00000   -1.50000
AFIX   0
C45   1    0.501360    0.355698    0.148777    11.00000    0.05197    0.02114 =
         0.03239   -0.00255    0.02689   -0.01085
AFIX 137
H01A  2    0.533524    0.396156    0.121161    11.00000   -1.50000
H01B  2    0.557470    0.345250    0.182953    11.00000   -1.50000
H01C  2    0.438538    0.395273    0.158102    11.00000   -1.50000
REM #####
REM #####
AFIX   0
HKLF 4

REM  test_a.res in P2(1)/c
REM R1 =  0.0647 for    4169 Fo > 4sig(Fo)  and  0.1478 for all    7476 data
REM    440 parameters refined using      0 restraints

END

WGHT      0.0549      0.0000

REM Highest difference peak  0.239,  deepest hole -0.285,  1-sigma level  0.060
Q1    1   0.4392  0.2709  0.2659  11.00000  0.05    0.24
Q2    1  -0.0687  0.3194 -0.0384  11.00000  0.05    0.22
Q3    1   0.1020  0.4015  0.1722  11.00000  0.05    0.21
Q4    1   0.0423  0.2699  0.4412  11.00000  0.05    0.21
Q5    1   0.1875  0.4411  0.2014  11.00000  0.05    0.21
Q6    1   0.2419  0.4355  0.5002  11.00000  0.05    0.20
Q7    1   0.3153  0.0822  0.0283  11.00000  0.05    0.20
Q8    1   0.1968  0.1083  0.2012  11.00000  0.05    0.20
Q9    1   0.1953  0.4586  0.4739  11.00000  0.05    0.20
Q10   1   0.4602 -0.1032  0.1787  11.00000  0.05    0.20
Q11   1   0.1645  0.1292  0.2462  11.00000  0.05    0.19
Q12   1   0.5041  0.4399  0.1791  11.00000  0.05    0.19
Q13   1   0.5062  0.2744  0.3944  11.00000  0.05    0.19
Q14   1   0.3353  0.4382  0.0912  11.00000  0.05    0.19
Q15   1   0.3735 -0.1001  0.1636  11.00000  0.05    0.19
Q16   1   0.2033  0.5273  0.2251  11.00000  0.05    0.19
Q17   1   0.8192  0.2168  0.4309  11.00000  0.05    0.19
Q18   1   0.1998 -0.0003  0.3034  11.00000  0.05    0.19
Q19   1   0.0660  0.4746  0.2894  11.00000  0.05    0.19
Q20   1   0.1822  0.0878  0.1919  11.00000  0.05    0.19
;
_shelx_res_checksum              5296

_chemical_properties_physical    Air-sensitive,Moisture-sensitive
